# Supplementary material for: Bioinformatic analysis identifies potential biomarkers and therapeutic targets of septic-shock-associated acute kidney injury
Source: Hereditas. 2021 Apr 16;158:13. doi: 10.1186/s41065-021-00176-y (PMC8052759; doi:10.1186/s41065-021-00176-y)
Supplement: Supplementary file 1 — Additional file 1. Differentially expressed genes involved in AKI samples. [file 41065_2021_176_MOESM1_ESM.xls]

A1. Differentially expressed genes involved in AKI samples.
ID	logFC	AveExpr	t	P.Value	adj.P.Val	B
CYP4X1	-1.169645981	5.359874077	-7.580737628	2.97E-09	3.22E-05	10.9273431
PDP2	-1.045402792	6.963239769	-6.333515903	1.61E-07	0.000236726	7.235617354
ITLN1	-1.631410688	4.774340333	-5.676893279	1.35E-06	0.000596206	5.261957071
UGT1A6	1.41798274	8.447138436	5.559062044	1.97E-06	0.000700622	4.908105081
CIART	-1.146884883	6.815393923	-5.368627965	3.65E-06	0.000928628	4.337419544
ADH1C	-1.298849182	5.950378077	-5.242230335	5.47E-06	0.001184972	3.959792362
SLC23A3	-1.322545698	6.991866103	-5.242142942	5.47E-06	0.001184972	3.959531657
FOS	1.454142097	5.831921	5.225879437	5.77E-06	0.001200433	3.911025545
PNPLA3	-1.023588692	6.727616538	-4.979112763	1.27E-05	0.001760726	3.177906977
WNK4	-1.05210738	6.762025128	-4.973912729	1.29E-05	0.001767453	3.162523991
GGT6	-1.294732	7.802188821	-4.906964824	1.60E-05	0.00200015	2.964753869
KLK1	-1.480994769	7.577165795	-4.791282242	2.30E-05	0.002322354	2.624330737
LOC284578	-1.593244032	6.981033308	-4.687993776	3.19E-05	0.002806416	2.321947197
LEAP2	-1.257265256	7.789748385	-4.672030313	3.35E-05	0.002869282	2.275356455
S100A9	1.089994354	7.024151231	4.664278506	3.44E-05	0.002894302	2.252746587
PRSS35	-1.11407736	4.398267769	-4.653341826	3.56E-05	0.002945251	2.220863578
TMEM207	-1.351704282	6.649209462	-4.648443111	3.61E-05	0.002972546	2.206588881
SOST	-1.440379269	6.751591641	-4.562643912	4.72E-05	0.003343047	1.957217474
PVALB	-1.489569062	7.988765256	-4.44924	6.73E-05	0.004103723	1.629611054
REN	-1.446890221	8.016771385	-4.343353267	9.34E-05	0.004942603	1.325970548
VMP1	1.273123653	6.848861949	4.28029041	0.000113428	0.005470317	1.146250372
CEL	-1.197006552	7.11556659	-4.16792641	0.00016003	0.006429103	0.828262591
HSP90B1	1.025267169	7.613921795	4.136831977	0.000175936	0.006800003	0.740799336
OLFM4	2.052552237	6.832564974	4.030065433	0.000243173	0.008147376	0.442357274
SLC34A1	-1.36225725	6.995251154	-4.029099736	0.000243883	0.008149747	0.439671585
SERPINA3	2.06312949	9.202029718	3.994580937	0.000270624	0.008579921	0.343838459
LINC00982	-1.084639305	7.496153692	-3.971197308	0.000290336	0.008842387	0.279106422
TIMP1	1.121592607	11.05530997	3.956714375	0.000303237	0.009105554	0.239090869
RP4-680D5.8	-1.106670968	6.633603179	-3.903367935	0.000355736	0.010046518	0.092216476
OLFML3	-1.037069377	8.147792462	-3.850476948	0.000416442	0.011024	-0.052575854
RP5-1092A3.4	-1.138652789	7.192985872	-3.820468941	0.000455227	0.011430398	-0.134346758
C16orf89	-1.05854938	7.860574103	-3.806018414	0.00047513	0.011547098	-0.173624321
TREH	-1.070229211	6.879824128	-3.802936937	0.000479482	0.011574914	-0.181991527
SLC12A3	-1.100126896	7.435953487	-3.791454345	0.00049604	0.011842614	-0.213144094
C2orf40	-1.087838721	8.311833949	-3.754231816	0.000553605	0.012581688	-0.313840617
TMEM252	1.302238873	8.803604821	3.728665218	0.000596829	0.012975648	-0.382744744
EGF	-1.551517679	9.015835872	-3.600055568	0.000868529	0.015966857	-0.726014954
ADAMTS1	1.331008899	8.539700769	3.568878437	0.000950477	0.016884029	-0.808357156
KNG1	-1.29783362	9.099319744	-3.562031546	0.000969444	0.017066945	-0.826393432
C9orf66	-1.277036682	7.689602333	-3.507240971	0.001134877	0.01853549	-0.970102028
MNDA	1.008576851	5.871815821	3.477750793	0.001234801	0.019446097	-1.046984863
LOC102723845	-1.069509597	6.68843641	-3.414265508	0.001479277	0.021496786	-1.211356816
FAS	1.07291224	7.103134513	3.388198835	0.001592514	0.022230466	-1.278386647
LINC00645	-1.158479646	6.774197205	-3.388020504	0.001593317	0.022230466	-1.278844282
RDH12	-1.202752175	7.570893436	-3.380338817	0.001628253	0.022572467	-1.298544965
C2CD4A	1.110197841	5.264350026	3.377455698	0.001641553	0.022663588	-1.305932941
RALYL	-1.042586409	7.651001333	-3.342936257	0.001809067	0.023970455	-1.394125733
CDH6	1.020790981	7.296923667	3.339178791	0.001828254	0.02405165	-1.403696057
LOC100130691	-1.085955081	8.292215487	-3.323254727	0.001911745	0.0246704	-1.44418993
RNF212B	-1.405176782	7.640987949	-3.319445771	0.001932248	0.024875678	-1.453860213
EVI2A	1.226755536	6.469251564	3.30705583	0.002000397	0.025450411	-1.485274129
RASD1	1.000618341	9.527611564	3.253225474	0.002323951	0.027748983	-1.621002055
PTX3	1.582793825	4.877377615	3.239659578	0.002413014	0.028183063	-1.655010608
LCN2	1.428652224	7.308695487	3.177716736	0.00286247	0.031194724	-1.809268077
ND6	1.331986003	6.837230462	3.163735893	0.002974355	0.031972181	-1.84384796
MT1M	1.141100325	7.640755333	2.993208448	0.004717286	0.041258376	-2.258310213
LOC100505985	-1.467183727	8.543859051	-2.982818435	0.004849795	0.041828353	-2.283111734
PCK2	-1.058438334	9.873134282	-2.978302688	0.00490847	0.042094257	-2.293874429
SLPI	1.433515338	9.14083359	2.897548196	0.006076921	0.047249421	-2.484615065
HAO2	-1.186136526	9.675131256	-2.885904826	0.006265421	0.047923496	-2.511842599
CTXN3	-1.560457179	7.786755769	-2.884815787	0.006283328	0.048011647	-2.51438569
GPR34	1.046671354	6.753206538	2.883444155	0.00630595	0.048098066	-2.517587812
