# Supplementary material for: Bioinformatic analysis identifies potential biomarkers and therapeutic targets of septic-shock-associated acute kidney injury
Source: Hereditas. 2021 Apr 16;158:13. doi: 10.1186/s41065-021-00176-y (PMC8052759; doi:10.1186/s41065-021-00176-y)
Supplement: Supplementary file 2 — Additional file 2. Differentially expressed genes involved in septic shock samples within 0.5 hours. [file 41065_2021_176_MOESM2_ESM.xls]

A2. Differentially expressed genes involved in septic shock samples within 0.5 hours.
ID	logFC	AveExpr	t	P.Value	adj.P.Val	B
MCEMP1	4.531845343	8.968699245	24.48475544	3.25E-31	7.03E-27	60.42037648
S100A12	3.398526857	11.62196415	19.52508297	2.28E-26	2.46E-22	49.6666724
IRAK3	2.820085687	6.815504509	19.22503353	4.79E-26	3.46E-22	48.94313719
GYG1	3.136183021	9.966918208	19.0428101	7.55E-26	4.09E-22	48.49922624
ANXA3	4.467098	8.950408302	18.72082141	1.70E-25	6.21E-22	47.70639616
S100A9	1.527265429	13.12611321	18.71709263	1.72E-25	6.21E-22	47.69715107
CD177	6.154813771	8.381744528	18.51851915	2.85E-25	8.83E-22	47.20268186
ESYT1	-1.982741871	7.689074528	-18.12833616	7.81E-25	2.12E-21	46.21877591
UPP1	2.241290671	8.397038491	17.93971075	1.28E-24	3.08E-21	45.73719445
HP	4.837634386	7.517093774	17.83390715	1.69E-24	3.66E-21	45.46535205
GPR84	4.757525157	6.879874717	17.61590192	3.01E-24	5.92E-21	44.90130834
FCER1A	-1.87111695	4.037338585	-17.15561487	1.03E-23	1.86E-20	43.6928292
GATA3	-1.770665369	4.747404585	-17.10028615	1.20E-23	2.00E-20	43.54593706
NELL2	-2.793790586	6.625013962	-16.88243563	2.17E-23	3.15E-20	42.96412871
CNIH4	1.514764473	7.140017849	16.87994372	2.18E-23	3.15E-20	42.95744176
GRB10	2.339767106	5.779191057	16.78792898	2.81E-23	3.59E-20	42.71001643
MMP8	7.058847186	7.140901887	16.78224093	2.85E-23	3.59E-20	42.69468893
GADD45A	3.297745486	7.930593962	16.76569413	2.99E-23	3.59E-20	42.650079
NOV	-1.64715245	4.535962453	-16.69293724	3.65E-23	4.16E-20	42.45354656
FCER1G	2.091522457	10.64947566	16.52721567	5.77E-23	6.25E-20	42.00356914
FCAR	2.32920464	6.260740566	16.48814433	6.43E-23	6.63E-20	41.89700698
DACH1	2.76200276	4.877173509	16.44269197	7.30E-23	7.16E-20	41.77281329
METTL9	1.835273356	8.112438057	16.4278142	7.61E-23	7.16E-20	41.73210798
CYSTM1	2.9325415	9.906523208	16.40075196	8.21E-23	7.40E-20	41.65799861
SAMSN1	3.311049996	7.441005	16.32617375	1.01E-22	8.61E-20	41.45331545
ABLIM1	-1.735751721	6.286803491	-16.31467132	1.04E-22	8.61E-20	41.42168734
TLR5	2.2462603	7.952110755	16.30465751	1.07E-22	8.61E-20	41.39413956
HK3	2.456822857	9.278264151	16.19906644	1.44E-22	1.11E-19	41.10292868
SPOCK2	-1.602798686	6.74244283	-16.19010625	1.48E-22	1.11E-19	41.07815557
9-Sep	-1.420601576	6.495454547	-16.16275885	1.60E-22	1.15E-19	41.00248575
SGK223	-2.309764857	6.968938868	-15.92625986	3.12E-22	2.18E-19	40.34432242
SLC26A8	2.323093171	5.412874906	15.85551437	3.82E-22	2.58E-19	40.14612027
PGS1	1.820453164	8.408977642	15.82428207	4.17E-22	2.74E-19	40.05842457
SERPINB1	2.111494609	8.924377906	15.69628696	6.02E-22	3.84E-19	39.69778358
MAPK14	1.841364063	8.220583189	15.65240217	6.83E-22	4.23E-19	39.57366931
ATP6V0E2	-1.407618957	6.178145849	-15.61253883	7.66E-22	4.61E-19	39.46072256
TDRD9	3.560372014	5.211312453	15.53063782	9.71E-22	5.68E-19	39.22805186
CD63	1.495679086	10.84535528	15.38028358	1.50E-21	8.55E-19	38.798747
MAN1C1	-1.544584107	4.650738302	-15.347688	1.65E-21	9.16E-19	38.70530578
DDAH2	1.745188343	7.004376094	15.26997542	2.07E-21	1.12E-18	38.4819926
FAM102A	-1.07073845	5.108344057	-15.18325456	2.67E-21	1.41E-18	38.23189986
MAP2K6	1.984696029	5.418314057	15.16399128	2.82E-21	1.46E-18	38.17621859
CLEC4D	3.960288521	7.469506698	14.95473129	5.23E-21	2.63E-18	37.56832847
CR1	1.805802954	7.134810868	14.89242743	6.29E-21	3.10E-18	37.38626786
FLOT1	1.295149023	7.851114792	14.85078281	7.12E-21	3.43E-18	37.2643014
TESPA1	-1.278599207	5.654651226	-14.83019664	7.57E-21	3.49E-18	37.20392824
ARHGEF18	-1.239447829	9.222633774	-14.79151037	8.49E-21	3.75E-18	37.09032675
PAQR8	-1.354859764	6.85037783	-14.78468572	8.67E-21	3.75E-18	37.07026651
DDX24	-1.244526557	6.980190472	-14.70032152	1.11E-20	4.73E-18	36.82179668
SLC2A3	1.888943967	9.083789302	14.68926618	1.15E-20	4.80E-18	36.78916899
KIF1B	1.393439649	5.957878075	14.66722778	1.23E-20	5.03E-18	36.72408028
CARD6	1.7224009	7.824369245	14.59402098	1.53E-20	6.04E-18	36.50742288
IL1R2	3.542106321	10.12880745	14.57106405	1.64E-20	6.24E-18	36.43933959
MAP3K14	-1.438402186	5.237179811	-14.57103882	1.64E-20	6.24E-18	36.43926471
GSE1	-1.076219364	5.436764679	-14.52660934	1.88E-20	7.01E-18	36.30730784
SULT1B1	2.092986414	5.850135472	14.5203176	1.91E-20	7.02E-18	36.28860063
RETN	4.693509571	7.093453962	14.46143227	2.29E-20	8.25E-18	36.11327022
PCED1B	-1.957250114	7.012395472	-14.45024954	2.36E-20	8.39E-18	36.07992329
BCL11B	-2.074443957	6.161955943	-14.43099571	2.51E-20	8.75E-18	36.02247049
USP11	-1.3956568	6.766628679	-14.41625664	2.62E-20	9.00E-18	35.97845726
TPST2	1.4044822	8.992783396	14.38576324	2.87E-20	9.72E-18	35.88731001
RP11-285F7.2	-1.408156114	5.895218868	-14.30638196	3.66E-20	1.20E-17	35.64946908
BCL9L	-1.248250807	5.894600943	-14.29396092	3.80E-20	1.23E-17	35.61217955
DPP4	-1.4308328	4.226943132	-14.24413662	4.42E-20	1.41E-17	35.46239971
SNX3	1.504634234	10.51706558	14.22569524	4.67E-20	1.47E-17	35.40688031
TRIB2	-1.89175315	5.976437642	-14.21802153	4.78E-20	1.48E-17	35.38376493
RNASE2	2.992004586	9.121618868	14.20988354	4.90E-20	1.50E-17	35.35924264
FAIM3	-2.353408314	8.265037547	-14.18395991	5.31E-20	1.60E-17	35.28106935
C6orf136	-1.1615075	5.434913396	-14.16968466	5.54E-20	1.64E-17	35.23798472
CDC25B	-1.807883214	8.073611887	-14.13528966	6.16E-20	1.80E-17	35.13406715
MKNK1	1.693104557	7.886337132	14.11508295	6.55E-20	1.89E-17	35.07294484
NLRC4	2.421680836	6.810915755	14.11141903	6.63E-20	1.89E-17	35.06185631
BTBD11	-1.381594343	4.067193302	-14.06805331	7.57E-20	2.13E-17	34.93048123
CXXC5	-1.582368356	6.934542132	-14.05808202	7.80E-20	2.17E-17	34.90023887
TCF7	-1.698754907	7.375255377	-14.04039441	8.24E-20	2.26E-17	34.84656141
PARP1	-1.066927714	6.910322075	-14.02550325	8.63E-20	2.33E-17	34.80133885
SCML4	-1.321479546	5.111171623	-14.00869963	9.08E-20	2.43E-17	34.75027363
RAB13	2.046812414	6.10348566	13.91905356	1.20E-19	3.16E-17	34.47722117
VNN1	3.713260986	7.420213585	13.89574321	1.29E-19	3.34E-17	34.40604817
RAB32	1.415729071	6.74887434	13.89339465	1.30E-19	3.34E-17	34.3988734
FOXP1	-1.028337027	6.764783528	-13.87925163	1.35E-19	3.41E-17	34.35565179
IL18RAP	2.179982686	10.31197057	13.83064842	1.57E-19	3.92E-17	34.20691876
STOM	1.723516996	7.193165321	13.8137416	1.66E-19	4.08E-17	34.15510882
AL833181	-1.826315129	6.202305472	-13.74472621	2.06E-19	4.95E-17	33.94322629
PLBD1	1.375122029	11.27085396	13.74111542	2.08E-19	4.95E-17	33.93212367
CCR6	-1.552454386	4.187003019	-13.74072516	2.08E-19	4.95E-17	33.93092359
NMT2	-1.760547676	4.024606981	-13.67350957	2.57E-19	5.97E-17	33.72392995
FBXO21	-1.002039377	5.388589226	-13.66481804	2.64E-19	6.07E-17	33.69712062
CYB561A3	-1.059752929	7.170894528	-13.63622237	2.88E-19	6.50E-17	33.60884608
TXN	2.029197836	6.465749245	13.62664805	2.97E-19	6.63E-17	33.57926623
HVCN1	-1.3267102	7.958121698	-13.61712897	3.06E-19	6.73E-17	33.54984504
PASK	-1.492373437	4.799072377	-13.61122275	3.12E-19	6.73E-17	33.53158436
ARG1	1.711893619	4.129989189	13.60898706	3.14E-19	6.73E-17	33.52467092
FAM171A1	-1.284975871	4.545669623	-13.60657376	3.16E-19	6.73E-17	33.5172075
METTL7B	2.7750024	5.569426604	13.60590879	3.17E-19	6.73E-17	33.51515088
BMX	3.097503786	5.960475094	13.58825053	3.35E-19	7.04E-17	33.4605158
MCTP2	1.522543917	7.383950264	13.57703821	3.47E-19	7.22E-17	33.42580332
PFKFB3	2.766156543	8.570191321	13.55755768	3.69E-19	7.57E-17	33.36545368
RP1-193H18.2	1.9017339	5.709343208	13.55580442	3.71E-19	7.57E-17	33.36001974
EVL	-1.963621957	7.677051415	-13.54485268	3.84E-19	7.76E-17	33.32606733
SYNE1	1.054828269	4.983081925	13.50624195	4.33E-19	8.68E-17	33.20624092
CST7	2.057675286	10.39157774	13.48373377	4.65E-19	9.23E-17	33.13629722
NFATC3	-1.06225009	6.206887113	-13.42288824	5.63E-19	1.09E-16	32.94688642
CLEC5A	3.386193314	5.360574717	13.36766264	6.70E-19	1.28E-16	32.77454711
CD5	-1.042556621	6.07186717	-13.34741526	7.14E-19	1.36E-16	32.71126135
THEM4	-1.416805497	4.930809623	-13.26535136	9.26E-19	1.74E-16	32.4542052
CPEB4	1.30221331	7.984239189	13.25141669	9.68E-19	1.81E-16	32.4104679
IL2RB	-2.3918281	8.187878302	-13.2321842	1.03E-18	1.90E-16	32.35005992
ADAM9	1.718446333	4.882535	13.21363579	1.09E-18	2.00E-16	32.29175425
FGD4	1.673663626	6.012864811	13.17739164	1.22E-18	2.21E-16	32.17769174
TSHZ1	-1.729333957	5.863088208	-13.15293368	1.32E-18	2.35E-16	32.10062275
TRAC	-2.314488579	8.911324717	-13.15075619	1.33E-18	2.35E-16	32.09375749
KDM2B	-1.546086914	6.753320566	-13.0942264	1.60E-18	2.78E-16	31.91530816
CACNA2D3	-1.9688441	4.653737547	-13.091	1.61E-18	2.78E-16	31.90511052
ACER3	1.810779271	5.686158906	13.05055663	1.83E-18	3.13E-16	31.77716456
HNRNPA0	-1.022603226	6.036057226	-13.03168173	1.95E-18	3.29E-16	31.71737808
CHPT1	1.412942911	7.054049566	13.01501115	2.06E-18	3.42E-16	31.66453452
CD27	-1.798256414	8.102190943	-13.01114257	2.08E-18	3.44E-16	31.65226636
TCN1	3.640809614	7.859190189	12.99812433	2.17E-18	3.56E-16	31.61096797
SLC22A4	1.708369071	8.493236604	12.99576012	2.19E-18	3.56E-16	31.60346546
CAMK4	-1.512114284	4.818287491	-12.94330519	2.59E-18	4.17E-16	31.43681596
LCN2	4.489408029	8.795781132	12.93823962	2.63E-18	4.17E-16	31.42070331
TIGD3	-1.435832886	5.565550377	-12.93732649	2.64E-18	4.17E-16	31.41779846
LDOC1L	-1.451998471	5.626968868	-12.93713549	2.64E-18	4.17E-16	31.41719084
ZNF438	1.519698179	6.191036415	12.93382893	2.67E-18	4.19E-16	31.40667095
SIGLEC9	1.257798514	6.964994528	12.90241852	2.95E-18	4.60E-16	31.30666588
GPR97	1.756921271	8.389174623	12.87707437	3.20E-18	4.92E-16	31.22587927
NAIP	2.199465146	7.280283226	12.86931289	3.28E-18	4.98E-16	31.20112189
6-Sep	-1.28592262	6.613409774	-12.83760217	3.64E-18	5.47E-16	31.09988871
LRRN3	-2.861936036	4.854946792	-12.81940017	3.86E-18	5.76E-16	31.04172049
BIN1	-1.137269363	6.83336717	-12.81433831	3.92E-18	5.81E-16	31.02553648
UGCG	2.74178807	8.840708491	12.80546417	4.03E-18	5.94E-16	30.99715544
BST1	1.863974214	8.054245094	12.80135135	4.09E-18	5.98E-16	30.98399838
MORC2	-1.045891727	5.385249547	-12.79605778	4.16E-18	6.00E-16	30.96706078
LY9	-1.502237527	6.330465	-12.79596359	4.16E-18	6.00E-16	30.96675937
GABPB2	-1.247990243	5.83191	-12.77725581	4.42E-18	6.30E-16	30.90687088
ACSL4	1.452097393	5.697231792	12.74847283	4.85E-18	6.86E-16	30.81463838
JADE2	-1.089040837	5.772344151	-12.7466965	4.88E-18	6.86E-16	30.8089427
TSPO	1.561291743	10.64042377	12.70314724	5.62E-18	7.80E-16	30.66917387
RGL4	3.194340171	7.75510434	12.68339941	5.99E-18	8.21E-16	30.60571147
DYRK2	-1.666251499	6.135536509	-12.65503795	6.57E-18	8.93E-16	30.51447752
PBXIP1	-1.186207177	6.80487883	-12.653705	6.60E-18	8.93E-16	30.51018703
RCAN3	-1.567640494	5.155283849	-12.65022378	6.67E-18	8.97E-16	30.49898058
ATP9A	1.9875795	5.392335	12.6474208	6.73E-18	9.00E-16	30.4899563
SRPK1	1.139695086	7.957352264	12.60371138	7.76E-18	1.02E-15	30.34909764
ATP11B	1.820076274	6.18022817	12.59777342	7.91E-18	1.03E-15	30.32994233
KIAA0355	-1.366966357	5.715565094	-12.58497963	8.25E-18	1.06E-15	30.28865488
IL18R1	2.998561014	7.084302642	12.57759959	8.45E-18	1.08E-15	30.26482855
FLT3LG	-1.670860129	5.400037642	-12.57747484	8.45E-18	1.08E-15	30.26442573
TMEM109	-1.123463357	6.697440189	-12.56719589	8.74E-18	1.11E-15	30.23122813
CD59	1.696127303	6.649055094	12.56164181	8.90E-18	1.12E-15	30.21328445
IL10RB-AS1	2.115709186	5.553730755	12.54975473	9.25E-18	1.16E-15	30.17486689
ACSL1	1.553973986	11.21109519	12.53464122	9.72E-18	1.21E-15	30.12599486
ANKRD22	3.588406693	6.812216226	12.52644252	9.98E-18	1.24E-15	30.09947037
CKAP4	1.548878816	6.983782321	12.50110368	1.08E-17	1.33E-15	30.01743768
ZNF266	-1.334361843	7.413201321	-12.49762507	1.10E-17	1.33E-15	30.00616928
EXOC6	1.373578587	5.837379679	12.47219919	1.19E-17	1.44E-15	29.92375762
TIAM1	-1.355670136	5.635746509	-12.47038018	1.20E-17	1.44E-15	29.91785845
ITGAM	1.448107571	9.756563962	12.45990592	1.24E-17	1.48E-15	29.88388133
ARL4C	-1.503905374	6.809809113	-12.44495628	1.30E-17	1.54E-15	29.83536151
MS4A4A	2.695875304	6.36375017	12.42145037	1.41E-17	1.65E-15	29.75901202
RUNX3	-1.422065236	6.489378453	-12.41437982	1.44E-17	1.68E-15	29.73603189
MMP9	3.036499557	10.49965925	12.38496515	1.59E-17	1.83E-15	29.64035968
CD247	-2.448075529	8.891998679	-12.38404603	1.59E-17	1.83E-15	29.63736838
PGLYRP1	2.499104686	8.341221321	12.37357346	1.65E-17	1.89E-15	29.60327708
LOC100134822	2.463502929	6.819119245	12.36549113	1.69E-17	1.93E-15	29.5769568
OLFM4	6.046114829	6.583495472	12.34272728	1.82E-17	2.05E-15	29.50277943
DYSF	1.423184586	9.483358302	12.32888938	1.91E-17	2.13E-15	29.45765433
KLF12	-1.172977216	4.653788604	-12.32334024	1.94E-17	2.16E-15	29.43955159
BCL6	1.454539729	9.994137283	12.3215388	1.95E-17	2.16E-15	29.43367397
PIK3C2B	-1.155115029	6.189674151	-12.31110034	2.02E-17	2.22E-15	29.39960747
PHTF1	1.313748877	5.206447491	12.3035003	2.07E-17	2.27E-15	29.37479526
LAMTOR5	1.532176371	9.135908868	12.28294148	2.22E-17	2.40E-15	29.30763769
CA4	2.633059414	7.453929057	12.26219396	2.38E-17	2.54E-15	29.23980708
ZBTB4	-1.136722336	7.096044245	-12.26107065	2.39E-17	2.54E-15	29.236133
CABIN1	-1.245513179	6.875551038	-12.2259232	2.68E-17	2.80E-15	29.12108932
ZNF275	-1.158907221	5.866179528	-12.21066584	2.82E-17	2.92E-15	29.07109861
LPIN1	-1.335153894	5.547086358	-12.20465367	2.87E-17	2.94E-15	29.0513913
C16orf80	-1.043573071	7.228100377	-12.18572504	3.06E-17	3.11E-15	28.989314
DHRS3	-1.142299929	6.094566792	-12.18425361	3.08E-17	3.11E-15	28.98448639
DOCK10	-1.414900014	4.998022453	-12.17760791	3.14E-17	3.15E-15	28.96267901
EXOSC4	1.994576601	6.745438302	12.17668284	3.15E-17	3.15E-15	28.959643
SLC38A1	-1.270296219	6.374679151	-12.16307358	3.30E-17	3.26E-15	28.91496542
ABHD14B	-1.544084357	6.469521321	-12.16185211	3.31E-17	3.26E-15	28.91095426
ETS1	-1.226376041	6.496734943	-12.15567329	3.38E-17	3.31E-15	28.89066086
CHMP7	-1.140138929	7.187382453	-12.1518461	3.42E-17	3.33E-15	28.87808853
CBX7	-1.178214257	7.362743585	-12.15117455	3.43E-17	3.33E-15	28.87588229
PRKCQ	-1.604052207	6.608376792	-12.13583359	3.61E-17	3.49E-15	28.8254664
LCK	-2.1647831	7.950596604	-12.12545065	3.74E-17	3.60E-15	28.79132673
GPRASP1	-2.087222071	4.916572642	-12.12053817	3.80E-17	3.64E-15	28.7751693
RP11-295G20.2	1.013591214	4.758954151	12.10910067	3.94E-17	3.76E-15	28.73753838
HLA-DPA1	-2.1146241	8.528105698	-12.09161828	4.18E-17	3.97E-15	28.67998566
RSAD1	-1.1360092	6.113863396	-12.07809124	4.37E-17	4.13E-15	28.63542652
IFNGR1	1.289096771	9.381676057	12.06491516	4.57E-17	4.30E-15	28.59200032
NFATC2	-1.003995907	5.174233868	-12.06036523	4.64E-17	4.35E-15	28.57699918
LBH	-2.113740929	7.647908679	-12.05886139	4.66E-17	4.35E-15	28.57204041
OSCAR	1.461103886	6.81001434	12.05244029	4.76E-17	4.41E-15	28.55086414
AGFG1	1.615324591	6.746499509	12.0520031	4.77E-17	4.41E-15	28.54942211
UBE2F	1.281157437	7.588935811	12.04827405	4.83E-17	4.43E-15	28.53712132
LILRA5	1.862592324	6.074246679	12.0208359	5.29E-17	4.81E-15	28.44655639
PSTPIP2	2.1958999	7.70290566	11.99130079	5.84E-17	5.27E-15	28.34895954
LOC93622	-1.5116891	5.736093396	-11.98546807	5.95E-17	5.35E-15	28.32967217
GPR18	-2.031463086	6.565193019	-11.95579117	6.57E-17	5.88E-15	28.23146873
IMP3	-1.282402514	7.353041132	-11.91056627	7.64E-17	6.76E-15	28.08159358
CKLF	1.2882308	8.391403962	11.89772555	7.98E-17	7.02E-15	28.03899064
LIN7A	1.775304633	5.768336547	11.89145968	8.15E-17	7.14E-15	28.01819391
SBK1	-1.0356958	5.687460755	-11.88539314	8.32E-17	7.26E-15	27.99805386
LDHA	1.7016364	10.86654132	11.85866679	9.09E-17	7.84E-15	27.90926885
ID3	-1.342386829	4.830344906	-11.85775367	9.12E-17	7.84E-15	27.9062338
EEF2	-1.151495107	11.25884896	-11.84454011	9.54E-17	8.10E-15	27.86230227
PEBP1	-1.433431347	6.521940755	-11.82923081	1.00E-16	8.43E-15	27.81137437
KIAA1147	-1.073745809	6.037606943	-11.8256184	1.02E-16	8.49E-15	27.79935287
ALOX5AP	1.291792286	12.2661283	11.80960359	1.07E-16	8.93E-15	27.74603774
NOG	-1.919276086	3.800759623	-11.8034957	1.09E-16	9.08E-15	27.72569508
HLA-DMB	-2.146438443	6.736481321	-11.78471026	1.17E-16	9.56E-15	27.66309855
LEF1	-1.771405331	5.690809981	-11.7682254	1.23E-16	1.00E-14	27.60813008
LOC283588	-1.624764643	3.564473774	-11.76497682	1.25E-16	1.01E-14	27.59729357
UBASH3A	-1.902753757	5.86198	-11.75113858	1.31E-16	1.05E-14	27.55111699
BACH2	-1.884970914	5.451711509	-11.71324073	1.48E-16	1.18E-14	27.42452871
PLEKHA1	-1.927234	6.267472642	-11.71296844	1.48E-16	1.18E-14	27.4236185
PCMT1	1.5866448	8.279503642	11.71133833	1.49E-16	1.18E-14	27.41816927
ABHD15	-1.145935757	5.110980377	-11.7106667	1.50E-16	1.18E-14	27.41592403
ASPH	1.572244116	4.646230453	11.70085179	1.55E-16	1.22E-14	27.38310599
CD3E	-2.0026444	7.771293585	-11.69620549	1.57E-16	1.23E-14	27.36756585
MAP4K1	-1.182270729	5.959842943	-11.67937053	1.66E-16	1.29E-14	27.31123566
SETD6	-1.11378645	4.701909717	-11.6760699	1.68E-16	1.30E-14	27.30018735
DENND2D	-1.222037943	7.189315849	-11.66478043	1.75E-16	1.35E-14	27.26238702
ZNF689	-1.016012543	5.727654057	-11.62945636	1.97E-16	1.50E-14	27.14400529
JAK2	1.473716563	6.552434321	11.61304891	2.08E-16	1.57E-14	27.08896389
CD55	1.657399489	10.37578272	11.6077482	2.12E-16	1.60E-14	27.07117437
CEACAM1	2.758148731	7.225337019	11.5816504	2.31E-16	1.73E-14	26.98353538
OPLAH	2.024083157	5.764824151	11.57883339	2.33E-16	1.73E-14	26.97407032
PPP1R3D	1.463054871	7.630680849	11.57858927	2.34E-16	1.73E-14	26.97325003
TP53I3	1.979352414	6.006806415	11.57385407	2.37E-16	1.75E-14	26.95733746
NDUFAF1	1.253731514	6.080887925	11.5510434	2.57E-16	1.87E-14	26.88064183
PRKX	-1.7360523	5.328535094	-11.55095164	2.57E-16	1.87E-14	26.88033318
IL7R	-2.205447093	9.77406934	-11.54939617	2.58E-16	1.87E-14	26.87510079
TRBC1	-2.314235596	9.548614528	-11.52819844	2.77E-16	2.01E-14	26.80376355
1-Sep	-1.526973143	5.895633208	-11.52621502	2.79E-16	2.01E-14	26.79708573
TBC1D4	-2.069884736	5.689565189	-11.50194215	3.03E-16	2.17E-14	26.71532224
NLRC3	-2.118832986	7.361727736	-11.50131742	3.04E-16	2.17E-14	26.71321683
PRKCQ-AS1	-1.009588001	4.310070434	-11.48054208	3.26E-16	2.31E-14	26.64317281
PECR	1.251145686	5.860906226	11.47201285	3.35E-16	2.37E-14	26.61440046
PTCD3	-1.148958773	5.232768792	-11.4456979	3.67E-16	2.57E-14	26.52557104
ZDHHC19	2.34640425	5.904826792	11.44504378	3.68E-16	2.57E-14	26.52336184
WSB1	1.796516149	7.588518151	11.43142814	3.85E-16	2.67E-14	26.47736444
GAS7	1.506287726	7.564461208	11.42140216	3.99E-16	2.76E-14	26.4434787
SIDT1	-1.601609086	5.609801698	-11.40758972	4.18E-16	2.88E-14	26.39677438
PFKFB2	2.25240699	5.619236623	11.3916407	4.41E-16	3.00E-14	26.34281513
CDK5RAP2	1.233559681	6.158609547	11.38228599	4.55E-16	3.07E-14	26.31115082
RNF125	-1.346513986	5.482851321	-11.38133675	4.57E-16	3.07E-14	26.30793716
ADM	1.6154531	9.278471321	11.38018926	4.59E-16	3.08E-14	26.30405217
TAGAP	-1.349895271	7.857768981	-11.34265671	5.21E-16	3.46E-14	26.17688728
GGH	1.9602779	5.686718113	11.3366358	5.32E-16	3.52E-14	26.15647094
TRAF5	-1.00386875	4.042944245	-11.32444499	5.55E-16	3.66E-14	26.11511884
CHRM3-AS2	-2.046137357	4.935793774	-11.32136621	5.61E-16	3.69E-14	26.10467241
ZNF831	-1.159837036	3.533679906	-11.29592152	6.12E-16	4.01E-14	26.01829112
CD7	-1.579058364	6.290356887	-11.28389045	6.37E-16	4.17E-14	25.97741853
ATP8B2	-1.287745171	5.878128396	-11.27728757	6.52E-16	4.25E-14	25.95497906
MEN1	-1.042308514	6.103239245	-11.25800646	6.97E-16	4.49E-14	25.88942161
MAP3K4	-1.179118229	6.306031415	-11.2359047	7.51E-16	4.77E-14	25.81421554
TMEM260	1.411971471	7.187726792	11.22250011	7.87E-16	4.95E-14	25.76857332
LOC100133315	-1.087286671	5.9603	-11.20564824	8.34E-16	5.18E-14	25.71116083
TXK	-2.2314287	6.005763208	-11.18920318	8.82E-16	5.46E-14	25.65509961
SGK1	-2.058479957	8.031200755	-11.17655768	9.21E-16	5.67E-14	25.61196781
BZRAP1-AS1	-1.335796293	6.564856698	-11.14401969	1.03E-15	6.30E-14	25.50089292
LOC101928429	1.662477671	6.756978491	11.13929233	1.05E-15	6.39E-14	25.48474404
PJA1	-1.043272743	6.772272642	-11.1361714	1.06E-15	6.44E-14	25.47408123
PPP1R16B	-1.567696186	6.267573547	-11.1234393	1.11E-15	6.69E-14	25.4305687
DNMT1	-1.343655814	7.055461698	-11.12094203	1.12E-15	6.73E-14	25.42203178
XPC	-1.070436957	6.969417736	-11.11992792	1.12E-15	6.73E-14	25.41856481
PVRIG	-2.000034986	6.698230943	-11.11672257	1.13E-15	6.79E-14	25.40760575
PLSCR1	2.270266759	7.752415132	11.10639638	1.17E-15	7.01E-14	25.37229176
UBE2J1	1.457268837	7.188446396	11.10457851	1.18E-15	7.01E-14	25.36607354
LGALS2	-1.900193586	5.435050943	-11.10430808	1.18E-15	7.01E-14	25.36514848
DRAM1	1.475235071	7.231425472	11.08600537	1.26E-15	7.40E-14	25.30251829
OXNAD1	-1.362361571	6.069329811	-11.0835215	1.27E-15	7.45E-14	25.29401546
MARCKSL1	-1.843132514	7.669386415	-11.08188418	1.28E-15	7.47E-14	25.28841016
SLC40A1	1.084050657	7.333788208	11.07047498	1.33E-15	7.71E-14	25.2493417
PYGL	1.335964786	9.641874717	11.06862188	1.34E-15	7.74E-14	25.24299459
FCGR1B	2.524085343	9.021965849	11.06298534	1.36E-15	7.85E-14	25.2236861
GRAMD1C	-1.428157986	2.880702642	-11.0377615	1.49E-15	8.49E-14	25.1372306
BCL2A1	2.764363614	8.630558113	11.02260767	1.57E-15	8.86E-14	25.08525205
MEF2C	-1.129671361	6.136939528	-11.00398818	1.67E-15	9.40E-14	25.02134678
FLOT2	1.2560651	8.526333962	10.9945461	1.73E-15	9.66E-14	24.98892338
SPTLC2	1.083661663	6.493920981	10.99432085	1.73E-15	9.66E-14	24.98814976
RPS6KA5	-1.429856231	5.277739415	-10.98519802	1.78E-15	9.95E-14	24.95681185
RTN1	-1.707163429	5.20082934	-10.9824402	1.80E-15	1.00E-13	24.94733638
POMP	1.275949957	6.16909217	10.97777167	1.83E-15	1.02E-13	24.93129384
LRG1	1.658961229	8.684767547	10.94402945	2.06E-15	1.13E-13	24.81526424
WDFY3	1.396787379	6.669501208	10.92774575	2.18E-15	1.20E-13	24.75921873
ST6GALNAC3	2.287832014	4.69655717	10.92569824	2.19E-15	1.20E-13	24.75216924
APBA2	-1.012457221	6.19530934	-10.92166974	2.22E-15	1.21E-13	24.73829777
ZHX2	-1.009969014	5.779587264	-10.90817305	2.33E-15	1.26E-13	24.69180952
AQP3	-1.008871173	6.223777736	-10.88347069	2.54E-15	1.35E-13	24.60666578
TRIM28	-1.1544879	7.305712264	-10.87479735	2.61E-15	1.39E-13	24.57675273
FTO	-1.2203466	6.603710189	-10.87139952	2.65E-15	1.40E-13	24.56503158
SATB1	-1.265721501	7.431536623	-10.87112496	2.65E-15	1.40E-13	24.56408439
CDKN2C	1.104877243	5.278561132	10.85569713	2.79E-15	1.47E-13	24.51084615
ITK	-2.319093386	8.461930189	-10.85313346	2.82E-15	1.48E-13	24.50199663
LDLRAP1	-1.488911736	7.440571321	-10.83451307	3.01E-15	1.58E-13	24.43769655
HLA-DPB1	-1.268772721	6.573760377	-10.81398197	3.23E-15	1.69E-13	24.3667489
MLLT3	-1.102556789	4.461290528	-10.79194097	3.49E-15	1.81E-13	24.29052596
ROPN1L	1.311451057	6.581573868	10.75446769	3.97E-15	2.05E-13	24.16079791
ZNF331	-1.045098657	5.303723208	-10.75273705	4.00E-15	2.06E-13	24.15480249
ECRP	1.773172457	4.640540755	10.75209834	4.01E-15	2.06E-13	24.1525897
ITGB7	-1.162082986	6.406020566	-10.74402895	4.12E-15	2.11E-13	24.12462964
BCL11A	-1.27414604	5.935743283	-10.73889167	4.20E-15	2.14E-13	24.10682505
IDI1	1.67449869	7.579483377	10.71852038	4.51E-15	2.29E-13	24.03619131
BRD1	-1.031348529	6.154626226	-10.69822034	4.84E-15	2.44E-13	23.96575434
ANO10	1.103129771	5.51909434	10.69644763	4.87E-15	2.45E-13	23.95960101
GPR160	2.021004557	8.482911321	10.69405195	4.91E-15	2.47E-13	23.95128468
NR3C2	-1.183014557	3.947600377	-10.68741647	5.02E-15	2.51E-13	23.9282467
NSUN7	1.258173136	3.816582642	10.67786423	5.19E-15	2.59E-13	23.89507254
AMIGO1	-1.034223171	5.102217547	-10.67406274	5.26E-15	2.61E-13	23.88186719
DHRS9	2.804943594	8.008115113	10.65517291	5.62E-15	2.78E-13	23.81622303
ATIC	-1.281524986	7.198321132	-10.65077941	5.71E-15	2.82E-13	23.80094895
CEBPD	1.328694536	8.04919283	10.65021969	5.72E-15	2.82E-13	23.79900294
PFAS	-1.139102229	4.085930943	-10.61625261	6.45E-15	3.14E-13	23.68083488
LOC101928054	-1.166978371	4.919207925	-10.60117204	6.80E-15	3.28E-13	23.6283265
SULF2	-2.337472286	6.425966981	-10.58307928	7.24E-15	3.47E-13	23.56529406
GCLM	1.643530016	5.737279528	10.57995828	7.32E-15	3.50E-13	23.55441695
ST3GAL4-AS1	2.105012757	6.350279811	10.55740204	7.92E-15	3.75E-13	23.47577093
STAT4	-1.481434186	7.186887925	-10.55308181	8.05E-15	3.80E-13	23.46070078
IL10RA	-1.406871886	8.820054528	-10.53737046	8.50E-15	3.99E-13	23.40587649
LTF	3.951038271	9.759283774	10.51509639	9.19E-15	4.30E-13	23.32810123
DPY19L3	1.918012486	7.075806415	10.5147698	9.20E-15	4.30E-13	23.32696043
GPR183	-1.886414357	6.734277736	-10.49710158	9.80E-15	4.52E-13	23.26522489
RNASE3	2.4736912	6.417524528	10.49254988	9.95E-15	4.57E-13	23.24931451
CRISP3	4.152115057	5.824633019	10.47945314	1.04E-14	4.76E-13	23.20352141
P2RY8	-1.728982757	7.906147547	-10.47466378	1.06E-14	4.83E-13	23.18677019
NOP2	-1.011770614	6.018722075	-10.46749467	1.09E-14	4.95E-13	23.16169052
ALOX5	1.07480817	7.913313264	10.45683928	1.13E-14	5.12E-13	23.12440357
CMTM4	1.094031501	4.997937226	10.44907815	1.16E-14	5.26E-13	23.0972362
NQO2	1.046060507	7.32620434	10.44073496	1.19E-14	5.39E-13	23.06802341
NOB1	-1.001385057	6.813263585	-10.42961846	1.24E-14	5.56E-13	23.02908739
BIK	1.168922543	5.836863585	10.42214685	1.28E-14	5.69E-13	23.00290959
ELMO1	-1.0704524	7.048390377	-10.42209604	1.28E-14	5.69E-13	23.00273155
LAT	-1.345961993	6.77650934	-10.41689725	1.30E-14	5.78E-13	22.98451297
LTB4R	1.19973918	7.223649792	10.39917097	1.38E-14	6.13E-13	22.92236928
NR1D2	-1.978478579	5.667289434	-10.39835348	1.39E-14	6.13E-13	22.91950247
PIK3IP1	-1.1556863	6.760177547	-10.39075122	1.43E-14	6.29E-13	22.89283893
SPIB	-1.006312507	4.847876604	-10.38296591	1.47E-14	6.43E-13	22.86552631
RRS1	-1.194437571	6.305190377	-10.32899447	1.77E-14	7.65E-13	22.67598751
DDHD2	-1.737703271	4.797245283	-10.32025562	1.83E-14	7.87E-13	22.64526617
SIGIRR	-1.123042829	6.744695755	-10.30996203	1.90E-14	8.10E-13	22.60906777
RAB27A	1.310582777	8.799983434	10.30006372	1.96E-14	8.37E-13	22.57424782
ANKRD36B	-1.644307571	6.482003208	-10.29166042	2.02E-14	8.58E-13	22.54467806
HLA-DMA	-1.853582786	8.231594717	-10.29038193	2.03E-14	8.60E-13	22.54017853
OSM	1.184453386	5.772397358	10.27525926	2.14E-14	9.04E-13	22.48694166
SH3GLB1	1.213545056	9.072841623	10.26716383	2.21E-14	9.26E-13	22.45843215
PDCD4-AS1	-1.412392886	5.318763774	-10.23330131	2.49E-14	1.03E-12	22.3390974
KCNE1	1.592577886	4.429948302	10.23205274	2.50E-14	1.04E-12	22.33469483
RUNX1-IT1	-1.325842443	7.322357736	-10.18149498	2.99E-14	1.22E-12	22.1562725
SLAMF6	-1.209144857	6.745668491	-10.17463281	3.07E-14	1.25E-12	22.13203286
PCOLCE2	2.676937514	3.80617434	10.1669558	3.15E-14	1.27E-12	22.10490859
SLC7A6	-1.034952899	5.394571151	-10.14797683	3.37E-14	1.35E-12	22.03782369
SKAP1	-1.448799	6.159800755	-10.13703105	3.51E-14	1.39E-12	21.99911511
GSTO1	1.370473936	9.233270566	10.115905	3.78E-14	1.49E-12	21.92436681
KLHL2	1.897714114	9.012487547	10.09030614	4.14E-14	1.62E-12	21.83372538
RP11-173M1.8	1.555113129	6.08906	10.09007103	4.14E-14	1.62E-12	21.83289253
MCTP1	1.187297979	6.479723962	10.08617224	4.20E-14	1.64E-12	21.819081
MMADHC	1.288058071	9.639641509	10.08031539	4.29E-14	1.67E-12	21.79832976
RNF44	-1.080280614	8.221548113	-10.06294385	4.57E-14	1.77E-12	21.73675859
CAMK2D	-1.044677891	4.805759019	-10.04708439	4.83E-14	1.85E-12	21.68051733
POR	1.3072703	6.742430566	10.03688952	5.01E-14	1.92E-12	21.6443492
SORT1	1.788419449	6.310182849	10.0339658	5.06E-14	1.94E-12	21.63397463
DGKA	-1.01756575	7.157345094	-10.01973418	5.33E-14	2.03E-12	21.58346145
VPS51	-1.014779657	8.268956792	-10.01479308	5.42E-14	2.06E-12	21.5659184
PGK1	1.072098324	8.412316208	10.01232401	5.47E-14	2.07E-12	21.55715114
SLC22A15	1.215180714	6.942732264	10.00531999	5.61E-14	2.12E-12	21.53227731
G0S2	2.271399329	6.558134151	9.998051678	5.76E-14	2.16E-12	21.50645917
ATP6V1C1	1.869814664	6.595631415	9.986383386	6.00E-14	2.25E-12	21.4649994
SIPA1L2	1.635324127	6.254690302	9.979895167	6.14E-14	2.29E-12	21.44193897
TC2N	-1.122438069	3.520443491	-9.977518669	6.20E-14	2.31E-12	21.43349125
CD2	-2.0213759	8.326621698	-9.967994097	6.41E-14	2.38E-12	21.39962812
PLA2G4A	1.719544957	4.202329245	9.964055642	6.50E-14	2.41E-12	21.38562264
APOL3	-1.379031	6.262761321	-9.963660874	6.51E-14	2.41E-12	21.38421872
TBC1D9	-1.016379014	5.724470849	-9.947959876	6.89E-14	2.53E-12	21.32836704
SOCS3	1.188128044	5.486354208	9.923020475	7.53E-14	2.75E-12	21.23959698
B3GNT5	1.225856727	4.811905302	9.922065697	7.56E-14	2.76E-12	21.23619717
BLOC1S1	1.2789744	8.142950189	9.907866845	7.95E-14	2.88E-12	21.18562555
IKZF3	-1.117464739	5.29743083	-9.907111314	7.97E-14	2.88E-12	21.18293399
ZAP70	-1.598621129	6.829102642	-9.895220762	8.32E-14	2.99E-12	21.14056593
LEPROTL1	-1.149455586	7.739839245	-9.892764561	8.40E-14	3.01E-12	21.13181216
ZDHHC20	1.65590075	6.714023491	9.892222458	8.41E-14	3.01E-12	21.12988005
CECR1	-2.131782257	8.577329811	-9.868635012	9.15E-14	3.27E-12	21.04578097
CD81	-1.315346614	7.958358302	-9.866831322	9.21E-14	3.28E-12	21.03934759
OLAH	3.224292164	4.877183434	9.863906003	9.31E-14	3.31E-12	21.02891285
ECHDC2	-1.025070393	5.902395377	-9.856034523	9.58E-14	3.39E-12	21.00083036
SQRDL	1.0724778	9.595009245	9.838612059	1.02E-13	3.60E-12	20.93864983
IMPDH2	-1.154228043	7.412687547	-9.831244669	1.05E-13	3.69E-12	20.91234592
CEACAM8	4.152141343	6.749744906	9.80750724	1.14E-13	3.99E-12	20.82755629
PLAC8	1.803346914	11.37210038	9.797046652	1.18E-13	4.13E-12	20.79017219
SCRN1	-1.292642157	6.106101509	-9.793602018	1.20E-13	4.17E-12	20.77785919
LINC00954	-1.0041694	4.818219811	-9.788481451	1.22E-13	4.24E-12	20.75955316
CLNS1A	-1.03479275	6.844081038	-9.78107166	1.25E-13	4.33E-12	20.73305823
TTC39C	-1.149503773	5.020785868	-9.742506686	1.44E-13	4.95E-12	20.59506901
RCSD1	-1.023944057	8.338019623	-9.730907781	1.50E-13	5.12E-12	20.55353635
CNNM3	-1.157268014	6.799357925	-9.704439518	1.65E-13	5.57E-12	20.4587076
HMG20A	-1.1796692	5.385327736	-9.689248177	1.75E-13	5.86E-12	20.40424803
PADI4	1.465907287	6.572282906	9.661219612	1.93E-13	6.45E-12	20.30370529
WIPI1	1.319110471	7.003224151	9.649494345	2.02E-13	6.71E-12	20.26162087
MAL	-1.791293171	7.100736038	-9.648736038	2.02E-13	6.72E-12	20.25889866
C9orf84	1.230249564	4.023255566	9.647415813	2.03E-13	6.74E-12	20.25415911
CCR7	-2.311736014	7.546278302	-9.638860502	2.10E-13	6.93E-12	20.22344155
MYL12A	1.040222641	6.610481264	9.636378563	2.11E-13	6.97E-12	20.21452882
MAML2	-1.183715057	5.769658302	-9.635860145	2.12E-13	6.97E-12	20.21266708
FAM105A	1.33982417	5.601787717	9.634006121	2.13E-13	7.01E-12	20.20600871
SLC51A	2.669596543	5.635108491	9.631701938	2.15E-13	7.06E-12	20.19773318
AMPD2	-1.341534	7.445109057	-9.617420005	2.26E-13	7.38E-12	20.14642714
STRBP	-1.13958122	4.219223811	-9.61326762	2.30E-13	7.47E-12	20.13150631
MTR	-1.1417864	5.044923491	-9.611112347	2.32E-13	7.51E-12	20.12376104
RASGRP1	-2.076807057	7.576378113	-9.603526459	2.38E-13	7.71E-12	20.09649633
NDST2	1.002830143	5.820909057	9.601865007	2.40E-13	7.73E-12	20.09052406
CD74	-1.031933106	6.942453113	-9.588325379	2.52E-13	8.06E-12	20.04184395
CASS4	-1.272481743	5.124435094	-9.575143749	2.64E-13	8.43E-12	19.99443309
FCRL3	-1.3578349	5.33865066	-9.574024045	2.65E-13	8.45E-12	19.990405
MANSC1	1.223233043	8.420827925	9.573431587	2.66E-13	8.46E-12	19.9882736
FBL	-1.317122443	8.137504528	-9.566755748	2.72E-13	8.61E-12	19.9642545
HGF	1.938005631	4.565219472	9.564892042	2.74E-13	8.64E-12	19.95754824
CENPW	1.535832314	5.096971509	9.561886796	2.77E-13	8.71E-12	19.94673358
FYN	-1.576690411	7.894568321	-9.557888453	2.81E-13	8.82E-12	19.93234376
ACN9	1.9189201	5.445901509	9.549624752	2.89E-13	9.06E-12	19.90259805
ECI2	-1.278164414	5.994164528	-9.544793596	2.95E-13	9.20E-12	19.88520481
MGST1	1.119926386	5.703573623	9.525957488	3.15E-13	9.76E-12	19.81736828
SIT1	-1.005981629	6.718533208	-9.488010236	3.62E-13	1.10E-11	19.68059715
ENTPD7	2.006459107	5.482361132	9.47503605	3.79E-13	1.15E-11	19.63380226
RPS4X	-1.090247607	11.92240613	-9.472461955	3.83E-13	1.16E-11	19.62451612
PTPN4	-1.322482481	4.51631617	-9.459792941	4.01E-13	1.21E-11	19.57880268
MID1IP1	-1.052176757	6.923209434	-9.439883203	4.31E-13	1.29E-11	19.50693077
RRAGD	1.023613436	7.138141509	9.429044681	4.48E-13	1.35E-11	19.46778863
SLFN5	-1.348361806	6.257333434	-9.387465838	5.22E-13	1.55E-11	19.31752531
FKBP5	1.837985161	8.660629189	9.372159474	5.52E-13	1.63E-11	19.26216704
NDUFB3	1.3515298	6.954600943	9.365496864	5.65E-13	1.66E-11	19.23806346
CD58	1.162696134	6.381708642	9.356314996	5.84E-13	1.71E-11	19.20483892
ZAK	1.114745634	5.446682302	9.353608293	5.90E-13	1.72E-11	19.19504319
TFF3	1.1647768	4.959666981	9.352617866	5.92E-13	1.72E-11	19.1914586
RORA	-1.084595694	4.515207528	-9.332678462	6.37E-13	1.85E-11	19.11927326
STK3	1.08559035	4.30148783	9.332488005	6.37E-13	1.85E-11	19.11858358
MYC	-1.389250671	7.701155849	-9.319751447	6.68E-13	1.92E-11	19.07245427
CSGALNACT2	1.520885747	7.77503917	9.298568418	7.21E-13	2.06E-11	18.99569962
ITGA7	1.235310607	5.064892925	9.274753768	7.87E-13	2.22E-11	18.90935929
LOC283070	-1.848874129	6.834971509	-9.274432091	7.88E-13	2.22E-11	18.90819268
PAXIP1-AS1	-1.048328114	3.323168679	-9.272928271	7.92E-13	2.23E-11	18.90273874
OXCT1	-1.059742971	5.785720189	-9.265734824	8.13E-13	2.28E-11	18.87664717
S100P	2.6097172	10.17241132	9.263649423	8.20E-13	2.30E-11	18.86908226
NDUFA1	1.411046757	7.393602264	9.258169101	8.36E-13	2.33E-11	18.84920013
SLC37A3	1.619749914	7.015117736	9.256611339	8.41E-13	2.34E-11	18.8435482
TBC1D8	1.1042004	5.830150755	9.247511254	8.69E-13	2.42E-11	18.81052645
QPCT	1.273826929	10.09354717	9.239108874	8.96E-13	2.49E-11	18.78002968
HPGD	2.525162406	5.605498943	9.238166349	9.00E-13	2.49E-11	18.77660835
CD3G	-1.8108131	7.089899623	-9.236027058	9.07E-13	2.51E-11	18.76884248
GSPT2	-1.2424544	5.108113396	-9.234165679	9.13E-13	2.52E-11	18.76208513
CD96	-1.292190243	4.224954057	-9.232856144	9.17E-13	2.53E-11	18.75733094
TOP2A	1.239817727	3.594766925	9.227073166	9.37E-13	2.58E-11	18.7363343
NAA25	-1.023106897	4.976466736	-9.221030505	9.58E-13	2.63E-11	18.71439153
TMEM120A	1.122931871	7.690296226	9.204846442	1.02E-12	2.77E-11	18.65560575
GOLGA8A	-1.315578357	5.608020472	-9.204106556	1.02E-12	2.78E-11	18.65291767
VMP1	1.583787371	7.251569057	9.197771871	1.04E-12	2.84E-11	18.62990111
RP11-732A19.1	-1.281431871	4.597787925	-9.193475026	1.06E-12	2.88E-11	18.6142868
P2RY10	-1.54610585	4.969048962	-9.191380815	1.07E-12	2.90E-11	18.60667603
AKR1B1	-1.088686971	7.657823019	-9.173600455	1.14E-12	3.06E-11	18.54204281
ALPL	2.299622986	7.110323962	9.170980264	1.15E-12	3.09E-11	18.53251577
FAM69A	-1.118278397	4.281492453	-9.131514948	1.33E-12	3.53E-11	18.38894498
LFNG	-1.015892579	6.685244434	-9.129259689	1.34E-12	3.55E-11	18.38073638
PGM2	1.310891344	6.979216491	9.128311724	1.34E-12	3.56E-11	18.37728588
PLP2	1.152697143	10.28767208	9.120529883	1.38E-12	3.65E-11	18.34895775
FCRLA	-1.383075409	4.304414132	-9.114804903	1.41E-12	3.71E-11	18.32811375
GBE1	1.119332557	7.540948302	9.114761608	1.41E-12	3.71E-11	18.32795611
OSBPL3	-1.248638293	4.589579434	-9.112900898	1.42E-12	3.73E-11	18.32118085
TP53	-1.003319586	4.67803217	-9.111242213	1.43E-12	3.75E-11	18.31514095
EPHX2	-1.053609057	4.037817547	-9.105391505	1.46E-12	3.83E-11	18.29383437
KIAA0101	1.269148629	4.802776415	9.104934258	1.47E-12	3.83E-11	18.29216908
GZMK	-1.981586914	7.602135094	-9.100168905	1.49E-12	3.88E-11	18.27481264
AGPAT9	1.1768168	8.485467736	9.099866769	1.49E-12	3.88E-11	18.27371212
NEDD4	1.886927771	5.175938302	9.09814	1.50E-12	3.90E-11	18.26742232
GRAMD1A	1.035078907	6.69880934	9.094137307	1.52E-12	3.95E-11	18.25284139
IL1R1	1.163511614	5.065011981	9.08669025	1.57E-12	4.06E-11	18.22570967
CORO2A	1.100615771	5.269890189	9.07933805	1.61E-12	4.16E-11	18.19891878
CTSO	-1.359566529	6.430526038	-9.076395076	1.63E-12	4.20E-11	18.18819348
CDC42EP3	1.063449141	8.677709868	9.033434598	1.90E-12	4.84E-11	18.03154392
CD28	-1.039514616	4.232657547	-9.029892681	1.93E-12	4.89E-11	18.01862171
TRDV3	-1.366286	4.459844528	-9.022989633	1.98E-12	5.01E-11	17.99343378
PTTG1	1.170569043	7.174889434	9.01779089	2.02E-12	5.10E-11	17.97446186
OAT	1.390859657	8.945096981	9.00845259	2.09E-12	5.26E-11	17.94037756
ZNF83	-1.218581457	5.092034717	-9.002179863	2.14E-12	5.36E-11	17.91747828
LOC728392	-1.689353214	6.938651509	-8.998312263	2.17E-12	5.43E-11	17.90335753
PNPLA1	1.0974579	4.034558679	8.987847686	2.25E-12	5.63E-11	17.86514463
PPTC7	-1.23102058	7.608890585	-8.969853978	2.41E-12	5.98E-11	17.7994165
BBS2	-1.035434129	5.532683396	-8.968256183	2.42E-12	6.01E-11	17.79357871
FAM20A	1.601864863	4.146866509	8.956666366	2.53E-12	6.22E-11	17.75122709
EMR1	1.649188357	7.837371321	8.954047222	2.55E-12	6.27E-11	17.74165465
SMPDL3A	1.652123207	4.505858208	8.949687959	2.59E-12	6.36E-11	17.72572115
IL10	1.267170329	4.070902075	8.934259271	2.74E-12	6.69E-11	17.6693153
LOC102724356	-1.433338471	6.834046981	-8.908230759	3.02E-12	7.34E-11	17.57411314
LRBA	-1.162585107	5.471950094	-8.899428641	3.12E-12	7.56E-11	17.54190592
HIP1	1.064283241	5.429757925	8.898412574	3.13E-12	7.58E-11	17.53818769
CDADC1	1.41113508	4.546208245	8.889908875	3.23E-12	7.79E-11	17.50706572
BC043356	1.1694726	4.429676981	8.887006747	3.27E-12	7.86E-11	17.49644313
SIGLEC5	1.172559129	8.94625	8.879584939	3.36E-12	8.07E-11	17.46927418
KLRB1	-1.976868171	7.360166415	-8.877107991	3.39E-12	8.12E-11	17.46020585
GALNT14	1.738223957	6.244773396	8.871470969	3.46E-12	8.26E-11	17.43956637
AP5B1	1.547200414	6.187611698	8.869044707	3.49E-12	8.32E-11	17.43068203
ZNF304	-1.111287614	3.421989057	-8.86599237	3.53E-12	8.39E-11	17.4195045
GIMAP1	-1.266703951	7.135322792	-8.863297286	3.56E-12	8.46E-11	17.40963459
APEX1	-1.043222943	8.064804151	-8.861562764	3.59E-12	8.51E-11	17.40328214
CCR3	-2.739527757	6.175994717	-8.858602758	3.63E-12	8.59E-11	17.39244097
TNFAIP6	2.148717986	8.599565566	8.850794913	3.73E-12	8.78E-11	17.36384099
CTD-2165H16.3	1.159810429	6.570856038	8.847048904	3.78E-12	8.87E-11	17.35011771
EOMES	-2.001485129	6.41170283	-8.823642201	4.13E-12	9.58E-11	17.2643436
UBE2C	1.074339714	6.323581698	8.806295358	4.40E-12	1.02E-10	17.20074818
MILR1	1.442832443	5.589508302	8.782680414	4.80E-12	1.10E-10	17.11413567
ZC3H12D	-1.5866073	5.88393717	-8.77911065	4.86E-12	1.11E-10	17.10103911
CCPG1	1.363466557	7.620840755	8.778359359	4.88E-12	1.11E-10	17.09828269
F5	1.407024753	6.649391472	8.750836656	5.40E-12	1.22E-10	16.99727458
PLEKHO1	-1.211071657	7.283657358	-8.749810905	5.42E-12	1.22E-10	16.99350897
TYMS	1.06955067	4.602276717	8.739989034	5.62E-12	1.26E-10	16.95744811
DPEP2	-1.896073957	8.230684151	-8.736684543	5.69E-12	1.28E-10	16.94531408
LOC101926918	1.335422729	7.287777547	8.735346223	5.72E-12	1.28E-10	16.94039956
BAZ1A	1.247015343	9.061227358	8.731366692	5.80E-12	1.30E-10	16.92578531
RP11-44F14.8	-1.089714443	4.424076604	-8.729459716	5.84E-12	1.30E-10	16.9187818
TGFBR3	-2.259526871	6.274303491	-8.723986989	5.96E-12	1.33E-10	16.89868129
MEF2A	1.236442114	5.835651302	8.722296482	6.00E-12	1.33E-10	16.89247185
LINC01215	-1.677991143	5.194558113	-8.707255964	6.34E-12	1.40E-10	16.83721689
CHIT1	1.976701186	5.336050566	8.70415414	6.42E-12	1.42E-10	16.8258195
POGLUT1	-1.066051271	5.628483302	-8.693670604	6.67E-12	1.47E-10	16.7872934
DHRS13	1.052912171	7.672141887	8.666832858	7.37E-12	1.61E-10	16.68863031
ERLIN1	1.685075336	7.019953679	8.666761357	7.37E-12	1.61E-10	16.68836738
NUSAP1	1.404294571	5.418405472	8.663859711	7.45E-12	1.62E-10	16.67769696
TMEM167A	1.193960186	8.204953019	8.656275038	7.66E-12	1.66E-10	16.64980245
MERTK	1.204767556	4.123780453	8.65320952	7.75E-12	1.67E-10	16.63852708
IER3	1.098683371	8.244111698	8.65222193	7.78E-12	1.68E-10	16.63489445
SERPINB2	1.690836271	5.490156792	8.606719463	9.21E-12	1.95E-10	16.4674485
FKBP9	1.009173243	5.523664528	8.601818229	9.38E-12	1.98E-10	16.44940358
FEM1C	1.2121777	6.438400566	8.593866758	9.66E-12	2.03E-10	16.42012501
CLEC4E	1.397500571	7.725005189	8.592307137	9.71E-12	2.04E-10	16.41438172
MS4A1	-1.982910574	7.045782962	-8.546459415	1.15E-11	2.39E-10	16.24547325
CTSW	-1.608365	8.348757736	-8.528199865	1.23E-11	2.53E-10	16.17816315
PHOSPHO2	-1.1895117	3.873357925	-8.499704248	1.37E-11	2.78E-10	16.07307552
RP11-330O11.3	1.295927229	4.00908	8.487912113	1.43E-11	2.89E-10	16.02957224
PDSS1	1.038966257	5.563974434	8.48757557	1.43E-11	2.90E-10	16.02833054
CD24	2.367668309	7.216385755	8.477049994	1.49E-11	2.99E-10	15.98949195
LOC102724611	-1.150461814	4.491982453	-8.467322067	1.55E-11	3.08E-10	15.95359027
PRO2852	1.010091471	8.11420283	8.462933011	1.57E-11	3.12E-10	15.93739012
LRRN1	2.212026614	3.856369434	8.450327639	1.65E-11	3.25E-10	15.89085644
PTER	-1.239517507	5.891928962	-8.449585049	1.65E-11	3.26E-10	15.8881148
MGAM	1.491742114	9.802893774	8.448694369	1.66E-11	3.27E-10	15.88482636
OGFRL1	-1.090221753	7.470158151	-8.430387464	1.77E-11	3.48E-10	15.81722525
RRM2	2.120833757	5.879252075	8.430214232	1.77E-11	3.48E-10	15.81658546
SLPI	1.809489186	7.448164151	8.428340279	1.79E-11	3.49E-10	15.80966439
ETS2	1.059794357	5.947708358	8.427000324	1.80E-11	3.50E-10	15.8047154
TCL1A	-1.831864321	6.386689623	-8.416839585	1.86E-11	3.62E-10	15.76718407
CEP55	1.842556529	3.269558491	8.412517674	1.90E-11	3.67E-10	15.75121803
HIST1H2BD	1.403854429	7.892670943	8.412364413	1.90E-11	3.67E-10	15.75065183
ZNF121	-1.260589757	6.725692453	-8.395250221	2.02E-11	3.89E-10	15.68741699
HMMR	1.510648364	4.352221981	8.394553808	2.03E-11	3.89E-10	15.68484345
PWAR6	-1.346242443	4.175640377	-8.385701256	2.09E-11	4.00E-10	15.65212696
LINC00266-1	1.598400157	4.978313019	8.366784016	2.25E-11	4.26E-10	15.58219841
DKFZp667F0711	1.550003457	4.645574151	8.353999922	2.36E-11	4.43E-10	15.53492923
TRANK1	-1.787734186	7.196619057	-8.352234549	2.37E-11	4.46E-10	15.528401
ANXA1	1.21976415	8.126138302	8.348100028	2.41E-11	4.52E-10	15.51311112
PRKACB	-1.053103057	5.972916868	-8.329340665	2.58E-11	4.81E-10	15.44372445
PDZD8	1.1054107	5.434039358	8.327770302	2.60E-11	4.83E-10	15.4379151
DPH3	1.091269164	6.479512358	8.299211418	2.89E-11	5.32E-10	15.33224058
GIMAP6	-1.434315079	7.809791038	-8.297873654	2.91E-11	5.33E-10	15.3272894
ZFP36L2	-1.133676649	7.099548208	-8.295123164	2.94E-11	5.38E-10	15.31710928
CD79A	-1.426324114	6.740378679	-8.286548169	3.03E-11	5.54E-10	15.28536877
HSH2D	-1.401835114	5.261832264	-8.280362418	3.10E-11	5.63E-10	15.26246954
VPS9D1	1.042544129	6.11083283	8.280120013	3.10E-11	5.63E-10	15.26157213
GNG10	1.291135443	10.51177849	8.279141293	3.12E-11	5.65E-10	15.25794876
LIMK2	1.114500639	7.75383983	8.264676773	3.29E-11	5.94E-10	15.20439281
UNG	-1.066953871	4.673549057	-8.253827904	3.42E-11	6.15E-10	15.16421652
PRC1	1.439480943	4.183121698	8.241223221	3.59E-11	6.41E-10	15.11752994
CDKN3	1.3879074	4.047971698	8.221730233	3.86E-11	6.83E-10	15.04531291
GALNT2	1.328139203	6.462141887	8.21582187	3.95E-11	6.97E-10	15.0234198
SEC24A	1.024005486	5.05792883	8.204678388	4.11E-11	7.23E-10	14.98212327
CCDC92	-1.146899557	6.60065	-8.199976759	4.19E-11	7.34E-10	14.96469759
THBS1	1.008007217	4.071981755	8.186430028	4.40E-11	7.69E-10	14.91448289
MSANTD2	-1.415316743	5.160195094	-8.170109432	4.68E-11	8.14E-10	14.85397364
A2M-AS1	-2.430154671	6.081528302	-8.164103719	4.79E-11	8.30E-10	14.83170384
ALDH1A1	-1.663046786	3.937069245	-8.161618075	4.83E-11	8.37E-10	14.82248628
PPP4R2	1.138982783	6.074978113	8.145853745	5.13E-11	8.81E-10	14.76402001
LMO2	1.161561771	6.662472075	8.1361686	5.32E-11	9.09E-10	14.72809397
DLGAP5	1.615681271	3.576302264	8.12601643	5.52E-11	9.41E-10	14.69043066
SLC25A6	-1.019922286	9.970266132	-8.122739848	5.59E-11	9.50E-10	14.67827387
GCA	1.266072686	10.52208019	8.117953945	5.69E-11	9.64E-10	14.66051628
EMILIN2	1.062909711	5.657271566	8.108913937	5.89E-11	9.95E-10	14.6269713
FAR2	1.336793724	5.595434887	8.10844497	5.90E-11	9.96E-10	14.62523098
BLNK	-1.650153757	6.038669057	-8.107862481	5.91E-11	9.96E-10	14.62306938
RP4-635E18.8	-1.078947871	6.057896604	-8.106983565	5.93E-11	9.99E-10	14.61980771
TRG-AS1	-1.6548952	7.568640943	-8.088974189	6.34E-11	1.06E-09	14.55296677
MPEG1	-1.782565893	9.216202075	-8.088314064	6.36E-11	1.06E-09	14.55051646
EIF3L	-1.054168829	9.845993019	-8.038089822	7.67E-11	1.27E-09	14.3640318
ITGA4	-1.451745879	6.225616113	-8.038043258	7.67E-11	1.27E-09	14.36385885
FAM174A	-1.2021056	6.569160943	-8.027273388	7.99E-11	1.31E-09	14.32385532
LOC731424	1.277261364	5.715605189	8.016559014	8.32E-11	1.36E-09	14.28405296
CPA3	-1.638896814	4.683341321	-8.014912271	8.37E-11	1.37E-09	14.27793512
ACSL3	1.115227566	6.560624547	8.005897856	8.66E-11	1.41E-09	14.24444347
SH2D1B	-1.501543093	4.380354151	-8.00153904	8.80E-11	1.43E-09	14.22824774
TRPS1	1.116195884	5.652947472	7.99113372	9.15E-11	1.48E-09	14.18958229
SIGLEC17P	-1.072088243	5.220897358	-7.98605469	9.32E-11	1.50E-09	14.17070734
C9orf91	-1.211282257	4.918401698	-7.985546522	9.34E-11	1.51E-09	14.1688188
SYTL2	-1.401600459	5.128619113	-7.985312139	9.35E-11	1.51E-09	14.16794775
CYP1B1	1.754921601	6.988814113	7.978709026	9.58E-11	1.54E-09	14.14340715
C3AR1	1.767409614	8.515879434	7.966779292	1.00E-10	1.60E-09	14.09906562
CLIC3	-1.958375143	5.580964717	-7.959205637	1.03E-10	1.64E-09	14.07091221
CLEC1B	2.320210357	5.885971509	7.954797212	1.05E-10	1.67E-09	14.05452382
PLGRKT	1.060995871	6.517251321	7.95213966	1.06E-10	1.68E-09	14.04464395
HIST1H2BH	1.130189557	6.331052075	7.944383644	1.09E-10	1.72E-09	14.01580819
NABP1	1.430541344	7.440432811	7.930193461	1.15E-10	1.80E-09	13.96304511
UBL5	1.105255929	7.896436792	7.924409794	1.17E-10	1.84E-09	13.94153763
FBLN5	-1.060224329	4.514521887	-7.919493124	1.20E-10	1.86E-09	13.92325323
AGTPBP1	1.147058929	7.518538396	7.910004524	1.24E-10	1.93E-09	13.88796392
YOD1	1.755754921	6.487441038	7.903927743	1.27E-10	1.97E-09	13.86536187
IFT20	1.000781514	6.915783962	7.88275553	1.37E-10	2.12E-09	13.78660329
LACTB	1.123229439	6.411493472	7.879470258	1.39E-10	2.14E-09	13.77438097
FLVCR1	-1.257521336	4.811414906	-7.871792862	1.43E-10	2.20E-09	13.745817
SAMD3	-1.077555943	4.605008962	-7.869244324	1.45E-10	2.22E-09	13.73633465
B4GALT5	1.075533907	8.586086792	7.845784058	1.58E-10	2.40E-09	13.64903555
PAG1	1.040283664	8.702499623	7.827733163	1.69E-10	2.56E-09	13.58185311
MTHFD2	1.078566243	5.702656981	7.826720136	1.70E-10	2.56E-09	13.57808248
CCDC109B	-1.000894957	7.613744906	-7.825087485	1.71E-10	2.58E-09	13.57200545
TRMT13	-1.213882743	5.618184057	-7.814210403	1.78E-10	2.68E-09	13.53151679
KPNA5	-1.032326601	4.410329189	-7.813093159	1.78E-10	2.68E-09	13.52735776
CTD-2292M16.8	-1.050822086	3.906211509	-7.798708053	1.88E-10	2.82E-09	13.47380474
SHCBP1	1.313688329	3.708949623	7.792715194	1.93E-10	2.88E-09	13.4514926
KLF5	1.04646355	4.460338868	7.789975162	1.95E-10	2.90E-09	13.44129077
GMFG	1.088371986	9.875273774	7.789928243	1.95E-10	2.90E-09	13.44111608
PRF1	-1.850491186	8.557896415	-7.78252787	2.00E-10	2.98E-09	13.41356149
CD8A	-1.795554729	7.393305849	-7.75175434	2.25E-10	3.32E-09	13.29896223
LOC100505812	1.098321407	6.582870472	7.740974221	2.34E-10	3.44E-09	13.25881128
LGALS1	1.147775071	10.33261774	7.740084326	2.35E-10	3.45E-09	13.25549669
FTX	1.235233843	6.29713717	7.723059987	2.50E-10	3.66E-09	13.19208219
AZI2	1.028086229	5.410180094	7.720592624	2.53E-10	3.69E-09	13.1828908
PTX3	2.015969871	4.101171887	7.71347181	2.59E-10	3.78E-09	13.15636357
TGFBI	-1.8496534	8.444683019	-7.709287309	2.64E-10	3.84E-09	13.14077441
OCIAD2	-1.0095873	6.188577925	-7.685080864	2.89E-10	4.18E-09	13.05058601
LOC100128751	-1.156667586	5.600291132	-7.683886638	2.90E-10	4.19E-09	13.0461362
ATP8B4	1.685411543	5.241431698	7.677584093	2.97E-10	4.28E-09	13.0226517
NME8	1.213139343	5.855026604	7.670940481	3.04E-10	4.38E-09	12.99789533
HLA-DRA	-1.356170614	10.19447491	-7.661373753	3.16E-10	4.52E-09	12.96224468
CEACAM21	1.160913093	6.172410377	7.647062756	3.33E-10	4.74E-09	12.90891063
CHST7	-1.062707686	5.801227925	-7.644902488	3.36E-10	4.77E-09	12.90085939
ARL4A	1.148288029	7.245681132	7.638942436	3.43E-10	4.87E-09	12.87864599
PDGFC	1.711666086	4.898299623	7.60728699	3.87E-10	5.42E-09	12.76065262
LAX1	-1.058527029	5.975353774	-7.60554109	3.89E-10	5.45E-09	12.75414434
DHCR7	1.195135336	5.135412453	7.602559164	3.94E-10	5.50E-09	12.74302833
EMB	1.04071925	7.977025943	7.600334733	3.97E-10	5.53E-09	12.73473601
TBCA	1.004716171	7.631785849	7.540833487	4.97E-10	6.76E-09	12.51289358
TTC19	-1.123722471	7.079791698	-7.538938256	5.00E-10	6.81E-09	12.50582656
MAN1A1	1.1182709	6.766956226	7.525324278	5.27E-10	7.14E-09	12.45506065
CAPG	1.102854314	8.420856415	7.522853172	5.31E-10	7.20E-09	12.44584573
MYBL1	-1.436416964	5.506653208	-7.509940849	5.58E-10	7.54E-09	12.39769356
TBX21	-1.353290657	6.455606792	-7.504889782	5.69E-10	7.67E-09	12.37885673
NCAPG	1.05408535	3.225568679	7.473005962	6.41E-10	8.53E-09	12.25994638
RBX1	1.151391571	8.05756434	7.465855576	6.59E-10	8.74E-09	12.23327763
LOC441081	1.480731729	6.692740566	7.455456827	6.85E-10	9.03E-09	12.19449263
RP11-747H7.3	-1.071615471	4.346127925	-7.449596827	7.00E-10	9.19E-09	12.17263573
RP2	1.106547936	5.790478962	7.448515001	7.03E-10	9.22E-09	12.16860065
CARD16	1.375884514	5.909703585	7.437390535	7.33E-10	9.58E-09	12.12710722
VPREB3	-1.206704243	5.102115472	-7.433656284	7.44E-10	9.69E-09	12.11317852
IL32	-1.564381371	8.47580717	-7.424341195	7.70E-10	9.98E-09	12.07843296
GNLY	-2.434210479	9.110619811	-7.398960014	8.47E-10	1.09E-08	11.98375764
SSBP3	-1.070902019	5.960586283	-7.388435816	8.82E-10	1.13E-08	11.94449994
LOC645984	1.245959643	3.27399283	7.388192127	8.83E-10	1.13E-08	11.94359091
NFIL3	1.091644714	8.755623962	7.385738022	8.91E-10	1.14E-08	11.93443646
ECHDC3	1.260286757	7.050535472	7.385684862	8.91E-10	1.14E-08	11.93423816
FABP5	1.2816653	4.556113396	7.384225869	8.96E-10	1.14E-08	11.92879572
EMC2	1.715099714	5.965836415	7.383935357	8.97E-10	1.14E-08	11.92771203
GBAP1	1.032870971	7.341085283	7.379392678	9.12E-10	1.16E-08	11.91076656
SLCO4C1	1.001960821	4.519666792	7.371616952	9.39E-10	1.19E-08	11.88176074
RHOU	1.295829307	5.757723868	7.318659009	1.15E-09	1.43E-08	11.68420841
SERINC5	-1.126653971	7.495236981	-7.305071947	1.21E-09	1.50E-08	11.63352365
KLRG1	-1.2630623	6.597426604	-7.301825764	1.22E-09	1.51E-08	11.62141423
ATP2B1	-1.243950621	6.69330534	-7.284479927	1.30E-09	1.61E-08	11.55670847
KIF11	1.3189565	3.272173208	7.280759871	1.32E-09	1.62E-08	11.54283153
FGF13	2.390800029	5.054020566	7.273890116	1.36E-09	1.66E-08	11.51720539
THEMIS	-1.666334736	4.274446415	-7.249670833	1.49E-09	1.80E-08	11.42686221
ZNF600	-1.4951667	5.907729811	-7.244926221	1.51E-09	1.83E-08	11.40916414
CPPED1	-1.150856091	8.407539075	-7.239165067	1.55E-09	1.87E-08	11.3876744
IL4R	1.007125371	8.553629434	7.234742236	1.57E-09	1.90E-08	11.37117691
GLRX	1.088903771	8.779379717	7.218614627	1.67E-09	2.00E-08	11.31102087
PRMT6	-1.049938143	4.201781698	-7.211540637	1.72E-09	2.05E-08	11.28463551
CD160	-1.751872729	5.229701132	-7.199523819	1.80E-09	2.14E-08	11.23981481
RPL3	-1.0741171	9.304421509	-7.197729423	1.81E-09	2.15E-08	11.23312213
MELK	1.042061343	4.763573774	7.196357306	1.82E-09	2.16E-08	11.22800448
AF001548.5	-1.029939643	5.369460943	-7.186843379	1.88E-09	2.23E-08	11.1925204
DDIAS	1.181755829	5.535789434	7.181581573	1.92E-09	2.27E-08	11.17289585
HIST2H2BE	1.1153991	7.584325849	7.179582888	1.94E-09	2.29E-08	11.16544159
SLC25A40	1.345416864	7.065938868	7.175322897	1.97E-09	2.32E-08	11.14955374
C12orf57	-1.393870314	7.329795283	-7.164145745	2.05E-09	2.41E-08	11.10786898
STK39	-1.160870371	5.655936792	-7.163763848	2.06E-09	2.41E-08	11.10644473
TTK	1.1143448	3.21631566	7.158104471	2.10E-09	2.45E-08	11.0853389
LOC100131541	-1.136514443	4.820802075	-7.150831906	2.16E-09	2.51E-08	11.05821751
KLRF1	-2.192293229	6.800384151	-7.147903068	2.18E-09	2.53E-08	11.04729526
ANKRD46	-1.029001057	4.72404	-7.114310339	2.48E-09	2.83E-08	10.92202961
RRAS2	-1.096240974	4.520319585	-7.111403377	2.50E-09	2.86E-08	10.9111905
TIMP1	1.114871514	10.34326792	7.097953485	2.64E-09	2.99E-08	10.86104202
CRY1	-1.025562057	4.86503283	-7.08763402	2.74E-09	3.09E-08	10.82256756
CTSL	1.130550871	6.422227358	7.085406867	2.76E-09	3.11E-08	10.81426422
HIST1H2AE	1.190569386	4.548962453	7.068402459	2.95E-09	3.31E-08	10.75087096
HMGN3	-1.107237129	7.474797736	-7.054840425	3.10E-09	3.47E-08	10.70031505
COX7A2	1.023626129	9.373586415	7.02042415	3.53E-09	3.91E-08	10.57203708
BEX2	-1.211529157	5.20463566	-7.009302922	3.68E-09	4.06E-08	10.53059126
FAM169A	-1.235025436	4.093286132	-7.00090023	3.80E-09	4.19E-08	10.49927866
COL17A1	1.411635486	4.748728491	6.986115769	4.02E-09	4.41E-08	10.44418871
PDE4B	-1.097053399	5.49083334	-6.984030618	4.05E-09	4.44E-08	10.43641946
CD3D	-1.399132086	8.179968679	-6.980022141	4.11E-09	4.49E-08	10.42148423
BNIP2	1.083392836	7.469328679	6.96576077	4.34E-09	4.73E-08	10.36835115
SUCLG2	-1.034485017	5.811645774	-6.947940997	4.64E-09	5.02E-08	10.3019686
CSTA	1.165528771	9.085125849	6.945049234	4.69E-09	5.07E-08	10.29119701
TPX2	1.092005757	4.503078302	6.943141775	4.72E-09	5.11E-08	10.28409201
HIST1H4H	1.437373557	5.213983962	6.92887281	4.98E-09	5.37E-08	10.2309457
CLEC2D	-1.016841519	5.163754547	-6.924564978	5.06E-09	5.45E-08	10.21490193
AIM2	1.578051	7.432501321	6.902110615	5.51E-09	5.90E-08	10.13128406
SACS	-1.229201614	3.654818868	-6.890713267	5.75E-09	6.13E-08	10.08884774
ZNF559	-1.057389086	5.609784151	-6.882600682	5.93E-09	6.30E-08	10.05864442
BCAT1	1.282028277	4.798255038	6.868208259	6.26E-09	6.62E-08	10.00506677
FAR1	1.025875504	7.215206925	6.86002651	6.46E-09	6.80E-08	9.974612441
GK3P	1.371200414	6.413030566	6.848336574	6.75E-09	7.08E-08	9.931104101
VNN2	1.070152371	10.80549472	6.848135062	6.75E-09	7.08E-08	9.930354146
EMR3	-1.523903771	6.293753962	-6.839421208	6.98E-09	7.29E-08	9.897925768
UBE2Q2	-1.1311043	6.439912264	-6.826590499	7.33E-09	7.63E-08	9.85018193
BANK1	-1.189609809	6.192998774	-6.822061193	7.45E-09	7.73E-08	9.833329649
RP11-158G18.1	-1.144134829	6.956679811	-6.820968116	7.48E-09	7.76E-08	9.829262737
INSC	1.188988657	3.998184151	6.791750655	8.35E-09	8.58E-08	9.720574005
CAMP	1.829724114	7.430068302	6.782221345	8.66E-09	8.86E-08	9.685132764
MARCO	1.329130343	6.358938868	6.781721412	8.67E-09	8.87E-08	9.683273532
MAD1L1	-1.115180071	5.823442264	-6.778924316	8.77E-09	8.94E-08	9.672871425
PTPRCAP	-1.096476871	7.61103	-6.764402672	9.26E-09	9.40E-08	9.618872468
CAMK1D	-1.212609086	6.659111132	-6.760867366	9.38E-09	9.52E-08	9.605727799
MAP3K7CL	-1.346433886	6.413416038	-6.759559402	9.43E-09	9.55E-08	9.600864782
CRIP1	-1.433585229	8.320853019	-6.746084876	9.92E-09	1.00E-07	9.55077097
DUSP13	1.146432257	5.168547925	6.727183299	1.06E-08	1.07E-07	9.480515433
ANKRD55	1.316743471	6.48656566	6.725422345	1.07E-08	1.07E-07	9.473970986
VSTM1	1.375166829	5.64764283	6.717625568	1.10E-08	1.10E-07	9.444996677
RNF11	1.146517943	9.144416792	6.714970547	1.12E-08	1.11E-07	9.435130788
C5orf28	-1.030317473	4.812759415	-6.714781791	1.12E-08	1.11E-07	9.434429397
BTN3A2	-1.41394635	7.043407075	-6.711363132	1.13E-08	1.12E-07	9.42172642
TRAT1	-1.678974286	5.857414717	-6.703733517	1.16E-08	1.15E-07	9.393378568
GIMAP4	-1.229492814	9.236896226	-6.699788348	1.18E-08	1.17E-07	9.378721425
SLC1A3	1.404706257	4.295000566	6.69137235	1.22E-08	1.20E-07	9.347456839
LOC100996740	-1.062557614	8.531333208	-6.690155515	1.22E-08	1.21E-07	9.342936716
NRN1	1.337104343	4.146767547	6.680609188	1.27E-08	1.24E-07	9.307478076
THOC7	1.003874314	7.346265094	6.676201473	1.29E-08	1.26E-07	9.291107773
TTN-AS1	1.112749879	5.52878066	6.669706767	1.32E-08	1.29E-07	9.266988227
CSF1R	-1.0482694	7.238591698	-6.667708225	1.33E-08	1.30E-07	9.259566645
TMEM243	-1.020711686	6.990468491	-6.65283057	1.41E-08	1.36E-07	9.204325266
SLC39A10	-1.233767514	5.517835094	-6.652185446	1.41E-08	1.36E-07	9.201930165
HIST1H4D	1.2436549	4.26688283	6.645005869	1.45E-08	1.40E-07	9.175276659
PROK2	1.161546271	10.92638189	6.644553785	1.45E-08	1.40E-07	9.173598436
GK	1.247217461	7.184293698	6.644299802	1.45E-08	1.40E-07	9.172655606
GMFB	1.021071329	6.938571509	6.616280391	1.62E-08	1.54E-07	9.068665021
RP11-548H18.2	1.192003014	6.036372642	6.611738425	1.64E-08	1.56E-07	9.051812324
CHCHD7	1.172946507	6.815372453	6.611698806	1.64E-08	1.56E-07	9.051665328
ICAM2	-1.005453693	8.126204717	-6.593644548	1.76E-08	1.67E-07	8.984688164
LOC101930415	-1.111442229	5.367653774	-6.586526938	1.81E-08	1.71E-07	8.958288832
TIFA	1.186178056	5.197426585	6.58461888	1.82E-08	1.72E-07	8.951212337
BTN3A3	-1.512489364	6.336261415	-6.57413698	1.89E-08	1.78E-07	8.912341669
CCNA1	1.689610129	5.011773019	6.549057901	2.08E-08	1.94E-07	8.819367322
C14orf2	1.011072443	7.730628679	6.544654755	2.12E-08	1.97E-07	8.803047915
ARHGEF3	-1.018987714	7.109848868	-6.514775249	2.37E-08	2.18E-07	8.692339029
C1QB	1.590782671	4.541021887	6.49753979	2.52E-08	2.31E-07	8.628505962
BTN3A1	-1.048669014	7.519611981	-6.482880744	2.67E-08	2.42E-07	8.574231101
CDC20	1.021831743	5.140486038	6.481947304	2.68E-08	2.43E-07	8.570775567
H2BFS	1.0297805	8.086646981	6.477445662	2.72E-08	2.47E-07	8.554111662
ISOC1	-1.073655086	5.724786792	-6.461159166	2.89E-08	2.60E-07	8.493835453
CCL5	-1.383805186	9.306149509	-6.448421154	3.04E-08	2.72E-07	8.446705647
PPAPDC2	-1.016033186	5.414534151	-6.435089372	3.19E-08	2.84E-07	8.397391845
PDCD10	1.255937786	8.548128302	6.427652698	3.28E-08	2.91E-07	8.369889668
BAG3	-1.179271986	5.526133585	-6.415291636	3.44E-08	3.03E-07	8.324185575
PYHIN1	-1.271468007	5.071777453	-6.38995274	3.78E-08	3.30E-07	8.230534195
CLIC4	1.011995221	5.408317585	6.372004238	4.04E-08	3.51E-07	8.164228403
ZWINT	1.270679429	5.78751434	6.36962136	4.08E-08	3.54E-07	8.15542749
MME	-2.132497129	7.329970943	-6.290948404	5.47E-08	4.64E-07	7.865127482
CCDC126	1.021307493	6.011197075	6.254839316	6.27E-08	5.27E-07	7.732070513
LINC00926	-1.062806829	6.091382547	-6.231697949	6.83E-08	5.69E-07	7.646861989
VSIG4	1.709115029	5.494515094	6.229651652	6.88E-08	5.74E-07	7.639329813
RP11-373D23.2	1.095819157	7.247374528	6.218069801	7.19E-08	5.95E-07	7.596706066
GMNN	1.168548571	5.111256415	6.201143266	7.66E-08	6.32E-07	7.534436405
GPR171	-1.219991043	6.91557283	-6.198093096	7.75E-08	6.38E-07	7.523218408
TMEM263	-1.204144371	5.387069057	-6.191900734	7.93E-08	6.51E-07	7.500446838
MMRN1	1.897034057	3.357765472	6.184134363	8.16E-08	6.70E-07	7.471892535
ZBTB8OS	1.027580086	5.279491698	6.177972047	8.35E-08	6.84E-07	7.449240154
KLRD1	-1.232628879	6.395596038	-6.126389719	1.01E-07	8.18E-07	7.259780809
BEX1	1.111282443	3.975439811	6.103997612	1.10E-07	8.82E-07	7.177624232
CRTAM	-1.070054943	4.325020755	-6.09056459	1.16E-07	9.21E-07	7.128365005
ELANE	2.284161814	5.990873396	6.046255396	1.36E-07	1.07E-06	6.966026747
LYSMD2	-1.275816486	8.935880943	-6.037215603	1.41E-07	1.10E-06	6.932934981
ORM1	1.793767257	6.181316226	6.021305263	1.50E-07	1.16E-06	6.874715822
CYYR1	1.091540821	3.298112075	6.009220752	1.57E-07	1.21E-06	6.83051638
SUCNR1	1.351286357	4.843521132	5.989001755	1.69E-07	1.29E-06	6.756604477
RARRES3	-1.338789929	8.166300755	-5.98346328	1.72E-07	1.32E-06	6.736366976
CKS2	1.468250086	5.307688491	5.964188714	1.85E-07	1.40E-06	6.665967809
HLA-DQA1	-2.1435944	6.014409434	-5.91220302	2.24E-07	1.68E-06	6.476329597
LY96	1.278929143	8.474968679	5.906508338	2.29E-07	1.71E-06	6.455577461
C2orf76	1.0410009	4.41801434	5.883859364	2.49E-07	1.84E-06	6.373084685
PNP	1.004144871	8.07342283	5.868089347	2.64E-07	1.94E-06	6.315687702
HTATSF1P2	1.412381557	4.040602642	5.838325791	2.95E-07	2.14E-06	6.207453118
LDHB	-1.057759164	9.528461038	-5.826751538	3.08E-07	2.23E-06	6.165397191
CX3CR1	-1.392187207	8.108810472	-5.816514084	3.20E-07	2.31E-06	6.128214546
SERPINB10	1.567078214	3.626050377	5.810559553	3.27E-07	2.35E-06	6.106594495
CA1	1.171543571	5.811348679	5.803451957	3.36E-07	2.41E-06	6.080794544
FHL2	1.142508957	5.631786038	5.777138864	3.70E-07	2.63E-06	5.985344637
PROS1	1.401125657	5.142404528	5.738951492	4.26E-07	2.98E-06	5.847004922
CETP	1.094869	4.078527358	5.738442766	4.27E-07	2.99E-06	5.845163476
FGFBP2	-1.985623643	6.663485283	-5.728694999	4.42E-07	3.09E-06	5.809887011
LY75	-1.233046586	6.967823962	-5.68186646	5.25E-07	3.62E-06	5.640624932
KIAA1324	-1.137360139	4.750128453	-5.670306455	5.48E-07	3.75E-06	5.598894925
PSMA4	1.058947029	7.779708113	5.670148413	5.49E-07	3.75E-06	5.598324566
PIK3AP1	1.007218486	8.411331226	5.662442669	5.64E-07	3.84E-06	5.570520123
CTNNAL1	1.485067457	5.21726434	5.634840764	6.25E-07	4.22E-06	5.471004751
LINC01127	1.134035471	6.267678679	5.595454444	7.22E-07	4.80E-06	5.329222592
HIST1H1C	1.211591171	7.405908302	5.564020402	8.10E-07	5.33E-06	5.216257684
CLIC2	1.539565629	4.637126226	5.549469186	8.54E-07	5.59E-06	5.164023387
KCNJ2-AS1	1.103776371	3.29343434	5.546244621	8.64E-07	5.64E-06	5.152453294
CRISP2	1.163490343	3.654960943	5.503022159	1.01E-06	6.50E-06	4.997546973
MPO	1.478752071	5.108846509	5.490845078	1.06E-06	6.78E-06	4.953966735
HAT1	1.267129929	6.439021132	5.48863693	1.07E-06	6.83E-06	4.946066991
AZU1	2.126743943	5.160786038	5.476238939	1.12E-06	7.12E-06	4.901729522
ITM2A	-1.022929671	7.591422925	-5.46758404	1.15E-06	7.33E-06	4.870795103
DAAM2	1.572722929	5.353728491	5.436294533	1.29E-06	8.16E-06	4.759078422
CD163	1.571971311	6.21174017	5.43229452	1.31E-06	8.26E-06	4.744810228
FGL2	-1.227270436	9.619723113	-5.432246988	1.31E-06	8.26E-06	4.744640699
LINC01093	1.703625014	3.277931509	5.426675145	1.34E-06	8.41E-06	4.724770941
BPGM	1.680713571	7.305884151	5.378567631	1.59E-06	9.84E-06	4.55346801
TSPAN2	1.057292567	6.145691698	5.378218496	1.59E-06	9.84E-06	4.552226477
SELP	1.200545214	6.634138302	5.360954795	1.70E-06	1.04E-05	4.49086706
ITGA2B	1.14409215	5.305167642	5.33974578	1.83E-06	1.12E-05	4.41556806
C1QC	1.154647314	4.891840755	5.328860522	1.91E-06	1.16E-05	4.376957755
PRTN3	1.721363129	4.203590189	5.253060742	2.51E-06	1.49E-05	4.108786697
LOC102724387	1.270939543	3.962197358	5.23198403	2.71E-06	1.60E-05	4.034440174
LINC00877	-1.073340014	5.368339245	-5.212708448	2.90E-06	1.70E-05	3.966533152
GJB6	1.6024378	3.658468113	5.210685691	2.92E-06	1.71E-05	3.959411886
CASP5	1.210334071	5.771033774	5.200732725	3.03E-06	1.77E-05	3.924385139
TTC7B	1.047677714	4.983438113	5.164824651	3.45E-06	1.99E-05	3.798203715
NDUFA4	1.001191529	8.531343774	5.1562801	3.56E-06	2.05E-05	3.768221746
C1QA	1.374084757	5.09308717	5.095369261	4.42E-06	2.49E-05	3.554989296
OLR1	1.349153986	3.140333396	5.094176837	4.44E-06	2.50E-05	3.550823781
ADAMTS3	1.047981086	3.113903585	5.093102637	4.46E-06	2.50E-05	3.547071551
CD52	-1.257679907	8.900296132	-5.027226163	5.64E-06	3.10E-05	3.317502958
RP11-28F1.2	-1.013497571	5.460031321	-4.972268751	6.86E-06	3.71E-05	3.126820237
XK	1.661848529	6.394408113	4.958884071	7.20E-06	3.87E-05	3.080498256
CHI3L1	-1.251157496	6.378067094	-4.956205525	7.27E-06	3.90E-05	3.071233922
FBXO6	1.0969334	6.827753585	4.950973056	7.40E-06	3.97E-05	3.05314173
LINC01094	1.042443271	4.406517547	4.94620899	7.53E-06	4.03E-05	3.036675403
PSMC6	1.091098386	8.013997736	4.925413079	8.10E-06	4.30E-05	2.964867737
FOLR3	1.673568029	7.830217547	4.909635092	8.57E-06	4.52E-05	2.910463955
FAM132B	1.776808257	4.925280755	4.892236589	9.11E-06	4.78E-05	2.850550478
RNASE6	-1.009079029	7.881389245	-4.878133359	9.58E-06	5.00E-05	2.802045165
HEPACAM2	1.573434943	4.037175849	4.877915497	9.59E-06	5.01E-05	2.801296297
GZMA	-1.412008971	7.707533396	-4.849011909	1.06E-05	5.48E-05	2.702061211
CPVL	-1.104728643	7.775393774	-4.82864806	1.14E-05	5.85E-05	2.63228578
MS4A3	1.812932657	5.936935943	4.825541689	1.15E-05	5.90E-05	2.621652275
SIAH2	1.056721586	8.832703208	4.807441663	1.23E-05	6.26E-05	2.559748118
TCTEX1D1	1.1335809	2.839384528	4.709572441	1.73E-05	8.52E-05	2.226673093
CEACAM6	1.704999621	5.611799717	4.669235617	1.99E-05	9.66E-05	2.090229606
ISCA1	1.088567863	7.599726736	4.664985106	2.02E-05	9.79E-05	2.075880882
CHMP5	1.089769536	7.283233302	4.646060963	2.16E-05	0.000104043	2.012065478
GZMB	-1.320086829	8.577546038	-4.618418165	2.38E-05	0.000113554	1.919050811
AF520793	-1.0784199	6.607091132	-4.563576365	2.87E-05	0.000134709	1.735235721
SFXN1	1.032613466	6.064531962	4.539471543	3.12E-05	0.000145216	1.654751743
AHSP	1.415704514	8.768020566	4.514552212	3.40E-05	0.000156432	1.57175011
KRT23	-1.181177386	7.421557358	-4.513179595	3.42E-05	0.000157138	1.567184197
HLA-DQB1	-1.000108554	4.825696604	-4.465182792	4.03E-05	0.000182019	1.407926243
XIST	-2.846603741	5.797373792	-4.432078825	4.51E-05	0.000201861	1.298543744
EIF1AY	2.334603043	4.347461792	4.42189643	4.67E-05	0.000208219	1.264975571
GYPB	1.182138051	6.267922283	4.41416263	4.80E-05	0.000213122	1.239503939
DEFA4	2.330126214	7.440532075	4.279789686	7.56E-05	0.000319184	0.800372447
IFIT1	-2.073899914	6.333823962	-4.244033766	8.52E-05	0.00035547	0.684647089
MX1	-1.4455411	7.614531509	-4.22305599	9.14E-05	0.000378208	0.616978631
WFDC1	1.0672438	4.643928113	4.109315734	0.000133475	0.000530813	0.253083996
KDM5D	1.704163757	4.921474528	4.073417688	0.000150261	0.000589984	0.139313078
IFIT2	-1.536829629	7.603618208	-4.04648984	0.000164175	0.000639282	0.054320299
TGFB1I1	1.1426111	4.31125	3.980609674	0.000203665	0.000775482	-0.152332369
CTSG	1.230586857	5.127607358	3.969403156	0.000211237	0.000800934	-0.187300461
CA2	1.0270926	7.154897358	3.941835834	0.000231038	0.000868256	-0.273088011
TREML1	1.079922643	7.14632717	3.862405931	0.000298604	0.001095001	-0.518394169
RPS4Y1	2.217131729	7.036492075	3.551584928	0.000795059	0.002633253	-1.449955299
HBD	1.065139729	11.43503453	3.451809726	0.001079143	0.003434417	-1.738766401
AOC1	1.012067629	3.606396038	3.404168666	0.001246619	0.003893595	-1.874811117
GZMH	-1.139660171	7.877856981	-3.371161289	0.001376807	0.0042445	-1.968347546
IFIT3	-1.318690779	8.244728774	-3.164771512	0.00253179	0.007258491	-2.539380619
C15orf48	1.1987413	3.118828491	3.123369986	0.002853551	0.008041487	-2.650960734
TUBB2A	-1.390592671	6.803548868	-2.984433651	0.004235628	0.011333348	-3.017831459
APOBEC3B	1.537776129	5.17137283	2.86608074	0.005881554	0.015004614	-3.320843307
IFI27	1.380368657	5.742680566	2.839513037	0.006324642	0.015953292	-3.387624518
