# Supplementary material for: Bioinformatic analysis identifies potential biomarkers and therapeutic targets of septic-shock-associated acute kidney injury
Source: Hereditas. 2021 Apr 16;158:13. doi: 10.1186/s41065-021-00176-y (PMC8052759; doi:10.1186/s41065-021-00176-y)
Supplement: Supplementary file 3 — Additional file 3. Differentially expressed genes involved in septic shock samples within 24 hours. [file 41065_2021_176_MOESM3_ESM.xls]

A3. Differentially expressed genes involved in septic shock samples within 24 hours.
ID	logFC	AveExpr	t	P.Value	adj.P.Val	B
MCEMP1	4.273823914	8.832386038	24.71627709	1.74E-31	3.78E-27	61.15945045
IRAK3	3.068155294	6.946560151	23.75361262	1.29E-30	1.40E-26	59.23146157
ESYT1	-1.869334371	7.748987925	-21.82034437	8.91E-29	6.43E-25	55.13512573
ANXA3	4.108262643	8.760834906	20.57397223	1.61E-27	8.69E-24	52.32208482
TLR5	2.414132086	8.040797736	20.39991704	2.43E-27	1.05E-23	51.91779049
ABLIM1	-1.738744579	6.285222358	-18.70657213	1.59E-25	5.73E-22	47.82891208
GADD45A	3.253294414	7.907110377	18.50197057	2.68E-25	8.30E-22	47.31499098
S100A9	1.534183286	13.12976792	18.40738498	3.42E-25	9.26E-22	47.0759064
GYG1	2.857272486	9.819569245	18.28931087	4.64E-25	1.02E-21	46.77610571
IL2RB	-2.592132029	8.082057358	-18.2850125	4.70E-25	1.02E-21	46.76516351
CD247	-2.711755886	8.752695849	-18.24442662	5.22E-25	1.03E-21	46.66174725
FCER1A	-2.116062307	3.907933491	-18.02487148	9.25E-25	1.67E-21	46.09920868
MAPK14	1.811160956	8.20462683	17.91246456	1.24E-24	2.07E-21	45.80916777
9-Sep	-1.458860861	6.475242094	-17.79472995	1.70E-24	2.62E-21	45.50389042
GRB10	2.830685891	6.038544377	17.74108094	1.95E-24	2.82E-21	45.36427434
SLC26A8	2.280771029	5.390516038	17.48258233	3.89E-24	5.26E-21	44.68706546
PLBD1	1.5949756	11.38700302	17.45432728	4.20E-24	5.34E-21	44.61258969
S100A12	3.259916143	11.54873585	17.39788044	4.88E-24	5.87E-21	44.46353542
UPP1	2.145823886	8.346603208	17.36538642	5.33E-24	5.91E-21	44.3775681
CNIH4	1.444175437	7.102725528	17.34830547	5.58E-24	5.91E-21	44.33233023
IL21R	-1.112227243	4.596180849	-17.338418	5.73E-24	5.91E-21	44.30612876
GATA3	-1.725056904	4.771499623	-17.30720345	6.23E-24	6.13E-21	44.22333849
SPOCK2	-1.595872971	6.746101698	-17.27733116	6.75E-24	6.36E-21	44.14400473
EVL	-2.011662136	7.651671698	-17.24147085	7.44E-24	6.47E-21	44.0486342
CDC25B	-1.772835714	8.092127547	-17.23994111	7.47E-24	6.47E-21	44.04456261
FCAR	1.990465926	6.081784264	17.22185858	7.85E-24	6.54E-21	43.9964134
GSE1	-1.072390507	5.438787472	-17.06522642	1.20E-23	9.63E-21	43.5777778
WSB1	1.428481006	7.394084491	17.0242863	1.34E-23	1.04E-20	43.46789196
CARD6	1.778754829	7.854141132	16.96712107	1.57E-23	1.17E-20	43.31413383
USP11	-1.4256018	6.750808679	-16.93741579	1.70E-23	1.19E-20	43.23408616
IL1R2	3.833568107	10.28278726	16.85722068	2.12E-23	1.43E-20	43.0174719
LBH	-2.288590571	7.555535283	-16.74777901	2.86E-23	1.88E-20	42.72065411
RUNX3	-1.554383593	6.419474415	-16.65069371	3.75E-23	2.39E-20	42.45617766
DHRS3	-1.273869929	6.025058113	-16.526738	5.28E-23	3.27E-20	42.11689348
FAM102A	-1.10658345	5.089407075	-16.51610461	5.44E-23	3.27E-20	42.08770409
PGS1	1.718496557	8.355113774	16.50287395	5.65E-23	3.31E-20	42.05136636
BIN1	-1.120176006	6.842397623	-16.47173305	6.16E-23	3.51E-20	41.96575686
PRKCQ	-1.692535421	6.561630943	-16.45576342	6.44E-23	3.58E-20	41.9218102
NOV	-1.637464593	4.541080566	-16.37602554	8.05E-23	4.36E-20	41.70192796
RP1-193H18.2	2.1883789	5.860778302	16.33664209	8.99E-23	4.75E-20	41.59304685
TDRD9	3.880512729	5.380443396	16.31892918	9.45E-23	4.87E-20	41.54401679
METTL9	1.576480713	7.975717415	16.30778718	9.75E-23	4.91E-20	41.51315613
TRIB2	-1.995161364	5.921806887	-16.25881123	1.12E-22	5.50E-20	41.37732878
SERPINB1	1.996401823	8.86357417	16.22621012	1.23E-22	5.90E-20	41.2867556
SAMSN1	3.07011046	7.313716189	16.21087574	1.28E-22	6.03E-20	41.24410927
IFNGR1	1.399082986	9.439781981	16.17960814	1.40E-22	6.44E-20	41.15706384
FCER1G	1.959497457	10.5797266	16.12684893	1.62E-22	7.32E-20	41.00992213
BCL11B	-1.9546046	6.225267302	-16.03670087	2.09E-22	9.26E-20	40.75773029
CR1	1.764739669	7.113117057	15.982145	2.45E-22	1.06E-19	40.6046321
ARL4C	-1.59190041	6.76332117	-15.96869937	2.54E-22	1.08E-19	40.56684481
CD5	-1.125214121	6.028199057	-15.95845387	2.62E-22	1.09E-19	40.53803637
CD177	5.607039129	8.092354151	15.87047007	3.36E-22	1.37E-19	40.29011789
MTF1	1.064286157	7.380387585	15.82014031	3.88E-22	1.56E-19	40.14787667
SLC22A4	1.809595857	8.546714906	15.78740485	4.27E-22	1.68E-19	40.05519443
BTBD11	-1.392806664	4.061269811	-15.76293157	4.58E-22	1.77E-19	39.98581898
SULT1B1	2.3769557	6.000156981	15.73150437	5.01E-22	1.90E-19	39.89662357
GALNT14	2.226237171	6.502591698	15.70675103	5.38E-22	2.01E-19	39.82628451
SH3GLB1	1.255780627	9.095154755	15.69853035	5.51E-22	2.02E-19	39.80290804
ZBTB4	-1.204413586	7.06028283	-15.65466687	6.25E-22	2.26E-19	39.67803688
HK3	2.309697857	9.200537736	15.62025773	6.90E-22	2.45E-19	39.5799151
PPP1R16B	-1.760176329	6.165885925	-15.59023472	7.53E-22	2.63E-19	39.49418188
CLEC4D	3.515870843	7.23472	15.53688429	8.78E-22	2.97E-19	39.34156129
NLRC4	2.44292155	6.822137264	15.51047193	9.48E-22	3.16E-19	39.26587298
MAP2K6	2.071467457	5.464155566	15.49158188	1.00E-21	3.29E-19	39.21168802
SRPK1	1.253126157	8.017278113	15.46843848	1.07E-21	3.46E-19	39.1452424
KLF12	-1.247751359	4.614285283	-15.35819952	1.48E-21	4.70E-19	38.82783087
AGFG1	1.560781734	6.717684415	15.34797654	1.52E-21	4.78E-19	38.79831935
CD3E	-2.072481543	7.734398491	-15.3223633	1.64E-21	5.07E-19	38.72432235
FAIM3	-2.368056886	8.257298679	-15.2371857	2.10E-21	6.24E-19	38.47765507
LOC100134822	2.664225786	6.925161509	15.23334642	2.13E-21	6.24E-19	38.46651552
CD63	1.506386229	10.85101189	15.23240151	2.13E-21	6.24E-19	38.46377361
SGK223	-2.1054395	7.07688434	-15.16770677	2.58E-21	7.45E-19	38.27577871
ETS1	-1.373969434	6.418761075	-15.13229077	2.86E-21	8.16E-19	38.17264221
DENND2D	-1.34737955	7.123097642	-15.07657273	3.38E-21	9.49E-19	38.01006465
ASPH	2.052584294	4.899995075	15.06944635	3.45E-21	9.57E-19	37.98924272
NFATC2	-1.125738979	5.109916774	-15.05400258	3.61E-21	9.89E-19	37.94409703
KIF1B	1.208249506	5.860041774	15.04341202	3.72E-21	1.01E-18	37.91312106
MCTP2	1.345912631	7.290635623	15.03892733	3.77E-21	1.01E-18	37.89999966
PVRIG	-2.0416057	6.676269057	-15.02564147	3.92E-21	1.04E-18	37.86111284
RNASE2	3.102504586	9.179996226	15.00149158	4.21E-21	1.10E-18	37.79037075
BCL6	1.649306371	10.09703287	14.99857664	4.25E-21	1.10E-18	37.78182707
FLOT1	1.173574809	7.786886906	14.98966544	4.37E-21	1.11E-18	37.75570172
TPST2	1.367586843	8.973291509	14.94975735	4.91E-21	1.24E-18	37.63857855
MKNK1	1.649878593	7.863500774	14.94043828	5.05E-21	1.26E-18	37.61119979
IL18R1	3.1588778	7.168998302	14.92350826	5.31E-21	1.31E-18	37.56143249
SLC2A3	1.774626824	9.02339534	14.90154264	5.67E-21	1.38E-18	37.49680859
DPP4	-1.505625586	4.187429962	-14.88987712	5.87E-21	1.41E-18	37.46246327
IL18RAP	2.295715543	10.37311245	14.85432871	6.53E-21	1.55E-18	37.35769631
BCL9L	-1.370252593	5.83014717	-14.80103648	7.65E-21	1.80E-18	37.20033536
RAB13	2.058579557	6.109702264	14.7249878	9.60E-21	2.24E-18	36.9751547
TESPA1	-1.290417243	5.648407736	-14.71734881	9.83E-21	2.26E-18	36.95249494
ARG1	1.866884511	4.21187117	14.66086789	1.16E-20	2.65E-18	36.78472327
6-Sep	-1.32886162	6.590725019	-14.64258576	1.23E-20	2.75E-18	36.73033066
ACSL1	1.418988271	11.13978198	14.62979935	1.28E-20	2.82E-18	36.69226344
ATP6V0E2	-1.365497171	6.200398868	-14.62740976	1.29E-20	2.82E-18	36.68514693
ST3GAL4-AS1	2.143539186	6.370633396	14.62186597	1.31E-20	2.83E-18	36.66863398
UBE2J1	1.425743159	7.171791321	14.61519575	1.34E-20	2.86E-18	36.6487606
OLAH	4.765817057	5.691573943	14.5960589	1.41E-20	2.97E-18	36.5917124
URGCP	-1.046324493	5.694918396	-14.56781769	1.54E-20	3.21E-18	36.50743793
ZNF831	-1.216665071	3.503657547	-14.49592746	1.91E-20	3.91E-18	36.29244991
DACH1	2.704027831	4.846545245	14.45998362	2.13E-20	4.32E-18	36.18471132
MLLT3	-1.255220431	4.380638038	-14.41280092	2.46E-20	4.89E-18	36.04303337
DDX24	-1.262617271	6.970633113	-14.40591822	2.51E-20	4.95E-18	36.02234242
PCED1B	-2.038889757	6.969265094	-14.3937753	2.61E-20	5.09E-18	35.98582321
SLAMF1	-1.012050661	4.913404566	-14.37019406	2.80E-20	5.42E-18	35.91484967
CDC42EP3	1.15265582	8.724837925	14.35616033	2.92E-20	5.56E-18	35.87257772
CCR6	-1.5513826	4.187569245	-14.35563749	2.93E-20	5.56E-18	35.87100234
EXOC6	1.464587837	5.885460038	14.34280774	3.04E-20	5.73E-18	35.83233394
SYTL2	-1.63121378	5.007313962	-14.33558061	3.11E-20	5.81E-18	35.81054228
NAIP	2.183010574	7.271590245	14.30413074	3.43E-20	6.34E-18	35.71563449
MMP9	2.908425629	10.43199755	14.28296662	3.65E-20	6.70E-18	35.65169471
NELL2	-2.650789514	6.700561698	-14.25668737	3.96E-20	7.17E-18	35.57222095
PPP1R3D	1.277574871	7.532691415	14.25554088	3.97E-20	7.17E-18	35.56875169
PYGL	1.592732286	9.777525472	14.23820851	4.19E-20	7.50E-18	35.51628376
CST7	2.164616	10.44807472	14.23405338	4.24E-20	7.53E-18	35.50369971
TRAC	-2.136606436	9.005300189	-14.21500905	4.50E-20	7.92E-18	35.44599437
LY9	-1.496144956	6.333683717	-14.21145403	4.55E-20	7.94E-18	35.4352173
DYRK2	-1.788405284	6.071002434	-14.14900417	5.50E-20	9.53E-18	35.24563308
VNN1	3.787198129	7.459274717	14.14421331	5.59E-20	9.53E-18	35.23106822
TCF7	-1.6711708	7.389828113	-14.14306954	5.60E-20	9.53E-18	35.22759058
HP	4.069723671	7.111405094	14.14129338	5.64E-20	9.53E-18	35.22218978
FGD4	1.763096911	6.060112585	14.12042696	6.01E-20	1.00E-17	35.15871047
PSTPIP2	1.848126329	7.519176226	14.12042347	6.01E-20	1.00E-17	35.15869987
LCK	-2.112164707	7.978395	-14.0767823	6.87E-20	1.13E-17	35.0257533
PRF1	-2.301929579	8.31940066	-14.04971701	7.47E-20	1.22E-17	34.94317867
CCR3	-3.082473471	5.994815849	-14.01254962	8.37E-20	1.34E-17	34.8296281
SBK1	-1.114087943	5.646046038	-13.976992	9.34E-20	1.49E-17	34.72082754
LFNG	-1.201028471	6.587436792	-13.96039363	9.84E-20	1.55E-17	34.6699829
LDOC1L	-1.502540257	5.600267547	-13.95776154	9.92E-20	1.56E-17	34.66191693
GPRASP1	-1.993224571	4.966231698	-13.94906433	1.02E-19	1.59E-17	34.63525808
STAT4	-1.663258114	7.09083	-13.91516281	1.13E-19	1.74E-17	34.53124857
GABPB2	-1.166246314	5.875095472	-13.88385898	1.25E-19	1.89E-17	34.43507578
NSUN7	1.342571529	3.861170472	13.85319931	1.37E-19	2.06E-17	34.34075824
HMGB2	1.1672342	6.37847783	13.84718767	1.40E-19	2.09E-17	34.32225039
IFFO2	-1.0666993	5.183887547	-13.82467685	1.50E-19	2.22E-17	34.25290523
CDK5RAP2	1.344444289	6.217190094	13.80982978	1.57E-19	2.31E-17	34.20713226
PLEKHA1	-2.02387775	6.216415566	-13.79926583	1.62E-19	2.36E-17	34.17454647
TMEM109	-1.206187643	6.653736792	-13.79391419	1.65E-19	2.38E-17	34.15803313
RAB32	1.461696036	6.773158774	13.77898239	1.73E-19	2.46E-17	34.1119389
SSBP3	-1.440638876	5.765253604	-13.76673318	1.79E-19	2.54E-17	34.07410402
NMT2	-1.716866997	4.047683566	-13.76311195	1.81E-19	2.55E-17	34.06291515
LAT	-1.332165743	6.783797925	-13.7530525	1.87E-19	2.62E-17	34.03182451
ITGAM	1.442829714	9.75377566	13.74629002	1.91E-19	2.63E-17	34.01091633
BMX	2.764158429	5.784368113	13.74484025	1.92E-19	2.63E-17	34.00643318
PFKFB3	2.194660471	8.268268868	13.71532169	2.11E-19	2.86E-17	33.91509239
MARCKSL1	-2.005463229	7.583626792	-13.71324965	2.12E-19	2.86E-17	33.90867646
AL833181	-1.669385843	6.285211509	-13.71240736	2.13E-19	2.86E-17	33.90606825
MAN1C1	-1.475041964	4.687477547	-13.69606369	2.24E-19	2.99E-17	33.85543994
MAP3K14	-1.444854686	5.233770943	-13.66895362	2.43E-19	3.19E-17	33.77138316
CD7	-1.723409614	6.214095849	-13.63913553	2.67E-19	3.46E-17	33.67881886
MGST1	1.404171743	5.853740981	13.60783547	2.95E-19	3.78E-17	33.58152882
JAK2	1.459060241	6.544691358	13.59460943	3.07E-19	3.87E-17	33.54037969
SLAMF6	-1.232831286	6.733154906	-13.59171549	3.10E-19	3.88E-17	33.53137296
TXN	1.982078193	6.440855849	13.58406962	3.18E-19	3.95E-17	33.50757163
ADAM9	1.588131833	4.813689604	13.56781233	3.34E-19	4.11E-17	33.45693777
NQO2	1.434739793	7.53154434	13.55979908	3.43E-19	4.19E-17	33.43196747
TSHZ1	-1.504615386	5.981807453	-13.49706215	4.17E-19	5.08E-17	33.23618024
PRKX	-1.864264443	5.260800377	-13.48310742	4.36E-19	5.26E-17	33.19256059
TSPO	1.570616743	10.64535019	13.47923149	4.42E-19	5.26E-17	33.18044067
CA4	2.603981021	7.438566887	13.47709313	4.45E-19	5.26E-17	33.17375324
PASK	-1.446681223	4.82321166	-13.47707848	4.45E-19	5.26E-17	33.17370742
STOM	1.513207781	7.082058566	13.47461298	4.48E-19	5.27E-17	33.16599616
LTB4R	1.409851573	7.334652566	13.45571749	4.76E-19	5.57E-17	33.10687085
LDLRAP1	-1.567604236	7.398997925	-13.38761974	5.90E-19	6.83E-17	32.89339911
PAQR8	-1.244955121	6.90844066	-13.38179408	6.01E-19	6.92E-17	32.87510862
KLHL2	1.927502329	9.028224717	13.34888454	6.67E-19	7.64E-17	32.77170062
CD55	1.520857703	10.30364743	13.28621608	8.13E-19	9.27E-17	32.57439049
PGLYRP1	2.3287279	8.251210943	13.26435186	8.72E-19	9.88E-17	32.50542991
CEBPD	1.364965071	8.068354623	13.26116426	8.81E-19	9.93E-17	32.49537084
HNRNPA0	-1.036102547	6.028925509	-13.25823811	8.89E-19	9.97E-17	32.48613566
WDFY3	1.187487236	6.558927547	13.20441548	1.05E-18	1.17E-16	32.31606551
MORC2	-1.006105656	5.406268604	-13.15035028	1.25E-18	1.38E-16	32.14484468
CPEB4	1.130896274	7.893732075	13.14385724	1.28E-18	1.41E-16	32.12425575
GAS7	1.563323083	7.594593094	13.13798598	1.30E-18	1.43E-16	32.10563365
ALOX5	1.043411491	7.89672634	13.12209381	1.37E-18	1.49E-16	32.05520509
AGTRAP	1.251183991	8.117555943	13.10428217	1.45E-18	1.56E-16	31.99864614
FCRL3	-1.60883865	5.206044906	-13.10106808	1.47E-18	1.57E-16	31.9884357
ITK	-2.482081243	8.375823396	-13.07476652	1.60E-18	1.69E-16	31.90483029
CD59	1.558427589	6.576308075	13.04246822	1.77E-18	1.84E-16	31.80203813
ABHD15	-1.263935043	5.048641132	-13.04112113	1.78E-18	1.84E-16	31.79774789
PRKCH	-1.044411427	6.024128792	-13.02046917	1.90E-18	1.96E-16	31.73194546
ABHD14B	-1.490402571	6.497881509	-13.01561993	1.93E-18	1.98E-16	31.71648638
GPR84	3.545325871	6.239467547	13.00905429	1.97E-18	2.01E-16	31.69555058
SEMA4A	1.171695564	7.159180377	12.98149063	2.15E-18	2.19E-16	31.60759656
PHTF1	1.116106377	5.102032585	12.94910171	2.39E-18	2.42E-16	31.50411732
CTSW	-1.884805	8.202713962	-12.93570719	2.50E-18	2.50E-16	31.46128277
LPIN1	-1.35778343	5.535131132	-12.93374583	2.51E-18	2.51E-16	31.45500852
SHQ1	-1.043134121	4.787702075	-12.92425502	2.59E-18	2.57E-16	31.42464092
AP5B1	1.972051843	6.412061509	12.89783257	2.82E-18	2.77E-16	31.34003483
MANSC1	1.487112329	8.560235849	12.89680191	2.83E-18	2.77E-16	31.33673274
TRBC1	-2.288336381	9.562297132	-12.89326266	2.86E-18	2.79E-16	31.32539238
SLC40A1	1.31414655	7.455348302	12.89140779	2.88E-18	2.80E-16	31.31944841
SIRPD	1.000578729	5.85098283	12.86546997	3.13E-18	3.03E-16	31.23628255
CBLB	-1.013206463	4.650305434	-12.86329482	3.15E-18	3.03E-16	31.22930422
TMEM260	1.260853436	7.107890849	12.85504244	3.24E-18	3.10E-16	31.20282319
SNX3	1.252078413	10.38363987	12.82274006	3.59E-18	3.40E-16	31.09908172
TGFBR3	-2.389836871	6.205460472	-12.8196469	3.63E-18	3.42E-16	31.08914059
RGL4	2.695039457	7.49132283	12.80833447	3.76E-18	3.50E-16	31.05277271
BZRAP1-AS1	-1.540105221	6.456919906	-12.80561135	3.80E-18	3.51E-16	31.04401574
LEF1	-1.706443081	5.72512966	-12.78179171	4.10E-18	3.76E-16	30.96737522
UGCG	2.067137713	8.484289434	12.7656668	4.32E-18	3.93E-16	30.91545024
TNIK	-1.002804084	4.91188683	-12.7327569	4.81E-18	4.30E-16	30.80936828
CHPT1	1.540308376	7.121336981	12.71893892	5.03E-18	4.48E-16	30.76478474
ZNF266	-1.225207557	7.470867736	-12.70712695	5.23E-18	4.64E-16	30.72665358
TKTL1	-1.200483721	4.652403585	-12.70331095	5.29E-18	4.68E-16	30.71433094
C6orf136	-1.035556429	5.501453585	-12.70060604	5.34E-18	4.70E-16	30.70559505
ZNF275	-1.124528293	5.884341981	-12.68988035	5.53E-18	4.85E-16	30.67094544
ZAP70	-1.623348093	6.81603934	-12.68354899	5.64E-18	4.93E-16	30.65048472
FBXO21	-1.05518177	5.360514	-12.65021248	6.29E-18	5.47E-16	30.54266556
ALPL	2.579862093	7.258374811	12.64325271	6.44E-18	5.57E-16	30.52013733
LOC93622	-1.523467314	5.729870943	-12.6423366	6.46E-18	5.57E-16	30.51717149
SH2D2A	-1.2429103	6.152220943	-12.63222181	6.67E-18	5.73E-16	30.48441808
FKBP5	2.369915376	8.941648925	12.62747831	6.78E-18	5.78E-16	30.46905316
APBA2	-1.09771615	6.150266887	-12.61588632	7.04E-18	5.98E-16	30.43149251
VNN2	1.5069938	11.03627887	12.60207987	7.36E-18	6.23E-16	30.38673335
LIN7A	1.88303874	5.825252679	12.59953736	7.42E-18	6.25E-16	30.37848804
TNFAIP8L1	-1.007802257	4.776780566	-12.59247358	7.60E-18	6.38E-16	30.3555759
MMP8	5.809045221	6.480629151	12.5504107	8.71E-18	7.23E-16	30.21900404
SPTLC2	1.395450591	6.65863966	12.5221298	9.56E-18	7.84E-16	30.12704915
TXK	-2.295063343	5.972144906	-12.52002986	9.63E-18	7.87E-16	30.12021701
CKLF	1.325519371	8.411103585	12.49510981	1.04E-17	8.44E-16	30.03909562
PFKFB2	2.011608847	5.492022509	12.48150808	1.09E-17	8.79E-16	29.99478383
FLOT2	1.184073136	8.488300472	12.44573908	1.23E-17	9.81E-16	29.87813919
ROPN1L	1.231378736	6.539271509	12.4173763	1.35E-17	1.07E-15	29.78552689
ZNF438	1.434851393	6.146211698	12.41476697	1.36E-17	1.07E-15	29.77700141
FLT3LG	-1.677562093	5.396496981	-12.3517747	1.67E-17	1.30E-15	29.57091403
VSIG4	3.036722529	6.195892642	12.34766247	1.70E-17	1.32E-15	29.55744217
BACH2	-1.892695914	5.447630377	-12.34126427	1.73E-17	1.34E-15	29.53647697
1-Sep	-1.465115643	5.928312642	-12.31749624	1.87E-17	1.43E-15	29.45854835
SPIB	-1.075284114	4.811438774	-12.30237394	1.97E-17	1.50E-15	29.40892798
RORA	-1.178930301	4.465370377	-12.2955646	2.01E-17	1.53E-15	29.38657487
NCR3	-1.025462121	5.632872226	-12.27294018	2.17E-17	1.64E-15	29.31226166
SIDT1	-1.616976943	5.60168283	-12.25419977	2.31E-17	1.74E-15	29.25065514
CD58	1.25356942	6.42971717	12.25104544	2.33E-17	1.75E-15	29.24028119
OSCAR	1.410854243	6.783467358	12.24271775	2.40E-17	1.79E-15	29.2128868
ACSL4	1.463666679	5.703343868	12.24254457	2.40E-17	1.79E-15	29.21231704
TRDV3	-1.609931536	4.331126132	-12.23168125	2.49E-17	1.84E-15	29.17656762
MAP4K1	-1.175855014	5.963232377	-12.22750164	2.52E-17	1.86E-15	29.1628091
IL1R1	1.713114114	5.355368019	12.16494006	3.10E-17	2.26E-15	28.95659368
AMIGO1	-1.014510314	5.112631887	-12.13572855	3.42E-17	2.48E-15	28.86013099
CYSTM1	2.418187571	9.634789057	12.1301593	3.48E-17	2.51E-15	28.84172746
ANO10	1.161297986	5.549824717	12.11805796	3.63E-17	2.60E-15	28.80172467
DIRC2	1.148627871	6.066400472	12.11287952	3.69E-17	2.64E-15	28.7846007
TRIM68	-1.001740814	5.410736038	-12.10883955	3.74E-17	2.66E-15	28.77123897
NLRC3	-2.127091557	7.357364717	-12.10623321	3.77E-17	2.66E-15	28.76261769
HEG1	-1.011836114	5.109975472	-12.10487326	3.79E-17	2.66E-15	28.75811887
DRAM1	1.386249	7.184413962	12.10427206	3.80E-17	2.66E-15	28.75612995
ZHX2	-1.026743657	5.770725189	-12.08387555	4.06E-17	2.83E-15	28.68862608
PJA1	-1.131690243	6.725561509	-12.0736016	4.21E-17	2.90E-15	28.654603
CKAP4	1.425595494	6.918651509	12.05392357	4.49E-17	3.07E-15	28.58939897
GPR97	1.55997395	8.285126981	12.03823822	4.73E-17	3.21E-15	28.53738862
AIM2	1.967533857	7.638265849	12.00923631	5.21E-17	3.50E-15	28.44113779
ECRP	1.976834957	4.748136038	12.00142219	5.35E-17	3.58E-15	28.4151857
SIGIRR	-1.088316936	6.763041509	-11.98444283	5.66E-17	3.76E-15	28.35876675
FUT11	-1.011990014	5.382750566	-11.98438876	5.67E-17	3.76E-15	28.35858702
ADM	1.6338456	9.288188113	11.9546019	6.26E-17	4.12E-15	28.25952026
ATP11B	1.67011556	6.101003642	11.93420637	6.70E-17	4.40E-15	28.19162098
ADAMTS2	1.159192489	4.544624019	11.90875851	7.30E-17	4.76E-15	28.10682585
PIK3C2B	-1.1590286	6.187606604	-11.90643695	7.35E-17	4.78E-15	28.09908596
RP11-285F7.2	-1.275213614	5.965452642	-11.87997368	8.04E-17	5.20E-15	28.01081
LAMTOR5	1.426114407	9.079876132	11.87186385	8.26E-17	5.29E-15	27.98373905
UBASH3A	-1.955066257	5.834343208	-11.83579902	9.32E-17	5.94E-15	27.86324961
MCTP1	1.263826193	6.520153962	11.83463443	9.36E-17	5.94E-15	27.85935599
CD81	-1.411709471	7.907449623	-11.83243529	9.43E-17	5.97E-15	27.85200306
MAL	-1.805881029	7.093029245	-11.8237388	9.71E-17	6.13E-15	27.82291977
PTPN4	-1.381990553	4.484877943	-11.81607854	9.96E-17	6.25E-15	27.79729377
SH2D1B	-1.697941664	4.276596415	-11.80111062	1.05E-16	6.56E-15	27.74719934
SETD6	-1.02436895	4.749149151	-11.78747096	1.10E-16	6.85E-15	27.701525
BST1	1.644184571	7.938129811	11.78263818	1.12E-16	6.94E-15	27.68533596
BC043356	1.6760926	4.697325283	11.77819728	1.13E-16	7.02E-15	27.67045697
RCAN3	-1.477525173	5.202891943	-11.77152673	1.16E-16	7.14E-15	27.64810289
SAMD3	-1.115299157	4.585069151	-11.73954209	1.29E-16	7.93E-15	27.54083717
LRG1	1.600784086	8.654032453	11.71610122	1.40E-16	8.54E-15	27.4621403
RSAD1	-1.136232771	6.113745283	-11.70463741	1.45E-16	8.85E-15	27.42362755
CAMK4	-1.464591284	4.843393981	-11.6827129	1.56E-16	9.42E-15	27.3499247
ERLIN1	1.577064443	6.962891321	11.67019011	1.63E-16	9.72E-15	27.30779943
GNLY	-2.852777264	8.889490189	-11.65346158	1.72E-16	1.02E-14	27.25149494
VIM	1.099947557	8.90215717	11.63364407	1.84E-16	1.09E-14	27.18474691
SAT1	1.001222591	10.91562526	11.61324221	1.98E-16	1.16E-14	27.11597788
PECR	1.388129079	5.933274811	11.60305905	2.05E-16	1.20E-14	27.08163323
RHOT1	1.01060309	7.411995679	11.57998611	2.21E-16	1.29E-14	27.00376593
RAB27A	1.33991692	8.815480717	11.57659342	2.24E-16	1.30E-14	26.99231041
ECHDC3	2.091065329	7.489437358	11.55802994	2.38E-16	1.38E-14	26.92960399
EOMES	-1.995409057	6.41491283	-11.53985283	2.54E-16	1.46E-14	26.86815985
CSGALNACT2	1.843089819	7.945260189	11.52645699	2.65E-16	1.52E-14	26.82285073
CSF2RA	1.234338537	6.670280698	11.51848671	2.73E-16	1.56E-14	26.79588168
TLR8	1.167467264	9.330487358	11.51191138	2.79E-16	1.59E-14	26.77362665
NR3C2	-1.200220271	3.938510566	-11.51156274	2.79E-16	1.59E-14	26.77244647
PGM2	1.516444594	7.08781066	11.50567885	2.85E-16	1.61E-14	26.7525267
DYSF	1.350076371	9.444735094	11.50410449	2.86E-16	1.62E-14	26.74719601
IL10RB-AS1	1.954512757	5.468570377	11.50209164	2.88E-16	1.62E-14	26.74038012
SLC22A15	1.376568214	7.027993585	11.48113369	3.10E-16	1.73E-14	26.66938191
NUPL1	1.046676791	6.249723604	11.47532581	3.16E-16	1.75E-14	26.64969688
KIAA0355	-1.363542786	5.717373774	-11.44316705	3.53E-16	1.94E-14	26.54062113
THEM4	-1.29702739	4.994088623	-11.42298333	3.78E-16	2.07E-14	26.47209471
KIAA1147	-1.161788344	5.991093906	-11.40650849	4.00E-16	2.17E-14	26.41612193
SLC38A1	-1.193090683	6.415466981	-11.39292671	4.19E-16	2.27E-14	26.36995224
ST6GALNAC3	2.366224871	4.737972264	11.38683908	4.27E-16	2.31E-14	26.34925042
LRRN3	-2.644996929	4.969556132	-11.37455288	4.46E-16	2.40E-14	26.30745515
MAN1A1	1.510771971	6.974315283	11.37381653	4.47E-16	2.40E-14	26.30494961
HLA-DPA1	-2.211453314	8.476950642	-11.35972035	4.69E-16	2.51E-14	26.25697216
MYBL1	-1.682330357	5.376736698	-11.3443289	4.94E-16	2.62E-14	26.20455734
ALOX5AP	1.186442286	12.2104717	11.33038805	5.18E-16	2.73E-14	26.15705649
OPLAH	1.932965657	5.716686604	11.31073613	5.55E-16	2.91E-14	26.09005436
NOG	-1.832248943	3.846736226	-11.30843009	5.59E-16	2.92E-14	26.08218884
CLIC3	-2.056839786	5.52894566	-11.30484888	5.66E-16	2.95E-14	26.0699726
C8orf88	1.487409407	5.150798396	11.29272752	5.90E-16	3.06E-14	26.02861205
LOC101928429	1.672522671	6.762285283	11.29113778	5.93E-16	3.06E-14	26.02318615
CCDC92	-1.411983843	6.460605472	-11.28971942	5.96E-16	3.07E-14	26.01834492
SYNE1	1.03137234	4.970690113	11.28794464	6.00E-16	3.08E-14	26.01228679
CHMP7	-1.082583214	7.217789245	-11.28318661	6.09E-16	3.12E-14	25.99604344
MGAM	1.889382829	10.01296811	11.24089264	7.05E-16	3.56E-14	25.85153129
GPR18	-2.089255229	6.534661321	-11.21018866	7.83E-16	3.91E-14	25.74647897
CD2	-2.049256614	8.311892264	-11.20350795	8.01E-16	3.99E-14	25.72360547
ECHDC2	-1.008310571	5.911249623	-11.1974685	8.18E-16	4.06E-14	25.7029227
SKAP1	-1.472799714	6.147121132	-11.18541388	8.53E-16	4.22E-14	25.66162659
DAAM2	3.005920071	6.110889245	11.18100426	8.66E-16	4.27E-14	25.64651579
EEF2	-1.085038143	11.2939583	-11.17501999	8.84E-16	4.34E-14	25.62600507
PCMT1	1.520525229	8.244572547	11.15575186	9.45E-16	4.62E-14	25.55993423
DUSP2	-1.092381743	5.231692264	-11.1488616	9.68E-16	4.72E-14	25.53629605
RETN	3.700192071	6.568682453	11.13501851	1.01E-15	4.93E-14	25.48878709
ACER3	1.650746307	5.601613189	11.11764768	1.08E-15	5.21E-14	25.42913709
SIPA1L2	1.482974984	6.174203962	11.08881532	1.19E-15	5.72E-14	25.33004582
DDAH2	1.543318914	6.897728094	11.08697583	1.20E-15	5.74E-14	25.32372033
GSR	1.224237521	7.021276792	11.08504784	1.21E-15	5.76E-14	25.31709007
SLC11A1	1.087970091	6.525509132	11.06762211	1.28E-15	6.10E-14	25.25714268
NDUFB3	1.451994086	7.007676415	11.05763146	1.33E-15	6.30E-14	25.22275611
SLC37A3	1.5937567	7.001385472	11.05668676	1.33E-15	6.30E-14	25.21950392
KLHL8	1.378005264	6.833042981	11.05575016	1.33E-15	6.31E-14	25.21627953
PIK3IP1	-1.094225014	6.79264766	-11.05007582	1.36E-15	6.41E-14	25.19674229
DPY19L3	2.014867843	7.126975283	11.04813773	1.37E-15	6.44E-14	25.19006836
TBX21	-1.6301428	6.309345283	-11.04157321	1.40E-15	6.56E-14	25.1674596
RASGRP1	-2.150560986	7.537413774	-11.03863849	1.42E-15	6.61E-14	25.15735045
PTCD3	-1.101788023	5.257689189	-10.97252796	1.78E-15	8.15E-14	24.92933766
LILRA5	1.771284289	6.026008472	10.96035687	1.86E-15	8.45E-14	24.887301
SORT1	1.832550163	6.333497189	10.9549639	1.89E-15	8.56E-14	24.86866884
AGPAT9	1.395542514	8.601020943	10.94311022	1.97E-15	8.90E-14	24.82770296
FYN	-1.735175376	7.810840415	-10.92597874	2.09E-15	9.38E-14	24.76846657
P2RY10	-1.623164243	4.928338868	-10.91058737	2.21E-15	9.86E-14	24.71521621
KLRB1	-2.094028886	7.298270189	-10.89070497	2.37E-15	1.05E-13	24.64638485
HLA-DPB1	-1.334837543	6.538858208	-10.87262611	2.52E-15	1.11E-13	24.58375503
KDM2B	-1.522935129	6.765551698	-10.86350806	2.60E-15	1.14E-13	24.55215257
PPM1K	-1.016146231	4.482442189	-10.84836725	2.74E-15	1.20E-13	24.49965313
LDHA	1.490300686	10.75489226	10.82701479	2.95E-15	1.29E-13	24.42556773
RHOH	-1.307070614	7.470014528	-10.82497009	2.98E-15	1.30E-13	24.41847044
CLEC4E	1.7581845	7.915555189	10.82135905	3.01E-15	1.31E-13	24.40593499
LINC00266-1	1.843729086	5.107920755	10.81459383	3.09E-15	1.33E-13	24.38244579
F5	1.47257036	6.68401934	10.80994292	3.14E-15	1.35E-13	24.36629435
SCPEP1	1.080882664	6.703969151	10.80972744	3.14E-15	1.35E-13	24.365546
EMB	1.213904071	8.068519811	10.79574081	3.30E-15	1.41E-13	24.3169577
ATP8B2	-1.217186779	5.915404528	-10.77980219	3.48E-15	1.49E-13	24.26155931
SIGLEC9	1.036409943	6.848034528	10.77667721	3.52E-15	1.50E-13	24.2506941
TAGAP	-1.289682486	7.889579509	-10.77563949	3.54E-15	1.51E-13	24.24708578
CXXC5	-1.444091856	7.007593868	-10.74374699	3.95E-15	1.67E-13	24.1361272
IMP3	-1.237290371	7.376873962	-10.74201126	3.98E-15	1.68E-13	24.1300848
RP11-330O11.3	1.477697586	4.105109623	10.72571424	4.21E-15	1.76E-13	24.07333412
BAG3	-1.393191986	5.413119245	-10.68859578	4.79E-15	1.98E-13	23.94395761
HIST1H2BD	1.519272107	7.953646321	10.6745998	5.04E-15	2.08E-13	23.89513148
RRS1	-1.315291143	6.241343208	-10.67120117	5.10E-15	2.10E-13	23.88327151
RNF144B	1.054189647	6.72405334	10.66603351	5.19E-15	2.12E-13	23.86523563
TIGD3	-1.148427529	5.71738717	-10.66597735	5.19E-15	2.12E-13	23.86503958
TBC1D4	-1.973210807	5.740638208	-10.65059277	5.48E-15	2.23E-13	23.81132606
RP11-732A19.1	-1.374066871	4.548848679	-10.62598628	5.97E-15	2.41E-13	23.72535626
KCNE1	1.803416279	4.541334623	10.61483344	6.21E-15	2.50E-13	23.68636674
GOLGA8A	-1.21932925	5.658869057	-10.60765283	6.37E-15	2.56E-13	23.66125599
IL7R	-2.103224057	9.828073962	-10.6066529	6.39E-15	2.56E-13	23.65775871
MEN1	-1.128781014	6.05755566	-10.59353341	6.69E-15	2.66E-13	23.61186211
FAM171A1	-1.143549443	4.620385472	-10.59239915	6.72E-15	2.67E-13	23.60789309
SPATA1	1.024265757	3.052411132	10.58737341	6.84E-15	2.71E-13	23.59030517
DNMT1	-1.403931171	7.023618113	-10.57724174	7.09E-15	2.79E-13	23.5548395
SMAD7	-1.0353314	4.989198868	-10.57721704	7.09E-15	2.79E-13	23.554753
BCL2A1	2.420134686	8.448701321	10.57065079	7.25E-15	2.85E-13	23.53176148
CCL5	-1.767980043	9.103189208	-10.5637707	7.43E-15	2.91E-13	23.50766554
MEF2A	1.342619579	5.891745057	10.54149719	8.04E-15	3.11E-13	23.42961911
ENTPD1	1.097289211	7.167415321	10.53835579	8.13E-15	3.14E-13	23.41860691
CARD16	1.222672014	5.828761132	10.53649097	8.18E-15	3.15E-13	23.4120692
BRD1	-1.055176921	6.142037642	-10.52678091	8.47E-15	3.25E-13	23.37802096
SATB1	-1.158167323	7.488357698	-10.52172122	8.62E-15	3.30E-13	23.36027479
ETS2	1.060357571	5.948005906	10.52057704	8.65E-15	3.30E-13	23.35626131
KLRF1	-2.444328586	6.667233396	-10.51605521	8.79E-15	3.34E-13	23.34039843
RNF125	-1.137396486	5.593328491	-10.51201885	8.92E-15	3.38E-13	23.32623655
CAMK2D	-1.097978677	4.777600113	-10.48100984	9.95E-15	3.75E-13	23.21737505
ANKRD22	2.830562229	6.411845566	10.47262829	1.02E-14	3.85E-13	23.18793098
GCA	1.206153757	10.49042491	10.46684534	1.05E-14	3.92E-13	23.16761091
SIGLEC17P	-1.233405386	5.135673208	-10.46589873	1.05E-14	3.93E-13	23.16428433
IL10RA	-1.3062676	8.873203962	-10.45434962	1.09E-14	4.07E-13	23.1236901
ALPK1	1.098197827	6.846488264	10.43121424	1.19E-14	4.36E-13	23.04232401
CD163	2.590763776	6.749970151	10.42857005	1.20E-14	4.40E-13	23.03302054
MATK	-1.0948516	5.648219434	-10.42256405	1.22E-14	4.48E-13	23.0118856
TRANK1	-1.443823829	7.378307547	-10.4210804	1.23E-14	4.50E-13	23.00666402
TP53I3	1.840091343	5.933234528	10.40958988	1.28E-14	4.65E-13	22.96621551
IDI1	1.342491511	7.404083358	10.40880408	1.28E-14	4.66E-13	22.96344878
SIGLEC5	1.237802343	8.980718113	10.40235148	1.31E-14	4.75E-13	22.94072725
C3AR1	2.090955686	8.686809434	10.39981675	1.33E-14	4.78E-13	22.93180035
XCL1	-1.054957221	4.085811509	-10.38762534	1.38E-14	4.99E-13	22.8888539
LINC00954	-1.161801186	4.734942642	-10.38161734	1.41E-14	5.09E-13	22.86768324
ID3	-1.351262543	4.825655849	-10.37779686	1.43E-14	5.15E-13	22.85421867
MS4A4A	2.69484359	6.363205113	10.37274732	1.46E-14	5.22E-13	22.83641992
BAZ1A	1.140201414	9.004797358	10.35863447	1.53E-14	5.45E-13	22.78665885
LOC100505812	1.26239105	6.669548774	10.3578716	1.54E-14	5.46E-13	22.78396836
FTO	-1.093700529	6.670617547	-10.35248989	1.57E-14	5.56E-13	22.76498623
SCML4	-1.105874046	5.225076415	-10.33574043	1.66E-14	5.85E-13	22.70588681
LOC101929734	-1.047988071	3.274807925	-10.32838329	1.71E-14	5.96E-13	22.67991737
BLOC1S1	1.400664757	8.207239434	10.32096125	1.75E-14	6.09E-13	22.65371248
CNNM3	-1.101806586	6.828658302	-10.3150896	1.79E-14	6.18E-13	22.63297707
DDHD2	-1.731076129	4.800746415	-10.30131683	1.88E-14	6.44E-13	22.58432367
PLA2G4A	1.748151743	4.217442264	10.28337443	2.00E-14	6.84E-13	22.52090804
POR	1.227134586	6.700094717	10.27905832	2.03E-14	6.93E-13	22.50564765
FKBP9	1.282022171	5.667811132	10.27877411	2.04E-14	6.93E-13	22.50464273
C1orf162	1.194314614	9.752462264	10.26167411	2.16E-14	7.31E-13	22.44416111
FAM105A	1.388418884	5.627460396	10.26161257	2.16E-14	7.31E-13	22.44394339
CD96	-1.253727386	4.245274057	-10.25680739	2.20E-14	7.40E-13	22.42694171
NDUFAF1	1.2285033	6.067559811	10.25496979	2.22E-14	7.44E-13	22.42043926
PRR5	-1.020294443	6.045326321	-10.24841499	2.27E-14	7.59E-13	22.39724145
WIPI1	1.433659043	7.063740377	10.23916657	2.34E-14	7.82E-13	22.36450249
1-Mar	1.441649	8.331221887	10.21692587	2.54E-14	8.40E-13	22.28573158
PADI4	1.356960966	6.514726358	10.21319704	2.57E-14	8.50E-13	22.27251949
QPCT	1.360382286	10.13927453	10.21079025	2.59E-14	8.56E-13	22.26399087
CCR7	-2.140390657	7.636800377	-10.20079657	2.69E-14	8.86E-13	22.22857055
CD27	-1.590330343	8.212038679	-10.19170819	2.78E-14	9.12E-13	22.19634902
RUNX1-IT1	-1.105691014	7.438664151	-10.19132944	2.78E-14	9.12E-13	22.19500603
METTL7B	2.478092043	5.412568302	10.1795989	2.90E-14	9.48E-13	22.15340282
GPR160	1.960414557	8.450901509	10.16788255	3.02E-14	9.86E-13	22.11183445
NFIL3	1.114023643	8.767446792	10.16236509	3.08E-14	1.00E-12	22.09225372
TLR2	1.143004686	10.91406113	10.14906484	3.23E-14	1.04E-12	22.04503882
GSTO1	1.309310721	9.200957925	10.13953932	3.34E-14	1.08E-12	22.01121171
GZMB	-2.043521114	8.19535434	-10.13605577	3.39E-14	1.09E-12	21.99883838
CYP1B1	2.24922853	7.249957396	10.13478272	3.40E-14	1.09E-12	21.99431623
ATP6V1C1	1.635699593	6.471947981	10.1229675	3.55E-14	1.13E-12	21.95233751
FAM126B	1.263405377	7.371055925	10.11704721	3.62E-14	1.15E-12	21.93129723
PDZD8	1.235009307	5.502506547	10.11277591	3.68E-14	1.17E-12	21.91611491
ZDHHC20	1.665511464	6.719100849	10.11160943	3.69E-14	1.17E-12	21.91196831
GNS	1.183677257	8.204688528	10.0971186	3.89E-14	1.23E-12	21.86044361
CRTC3	-1.122747836	5.85206	-10.09493894	3.92E-14	1.24E-12	21.85269143
CLTC-IT1	1.034097186	4.288395094	10.07598196	4.20E-14	1.32E-12	21.78524666
HVCN1	-1.1691627	8.04135434	-10.07252143	4.25E-14	1.33E-12	21.77293058
GPR56	-1.138533307	5.837934906	-10.07246617	4.25E-14	1.33E-12	21.77273389
UXS1	-1.081766507	6.622128113	-10.06578994	4.35E-14	1.36E-12	21.74896921
CACNA2D3	-1.6829066	4.804798868	-10.05615535	4.50E-14	1.40E-12	21.71466532
ZDHHC19	2.475175321	5.972856792	10.04681332	4.66E-14	1.44E-12	21.68139322
PDCD4-AS1	-1.244917886	5.407241132	-10.0445117	4.70E-14	1.45E-12	21.67319442
EXOSC4	1.446038459	6.455644566	10.03469001	4.86E-14	1.49E-12	21.63820114
IKZF3	-1.082817631	5.315734962	-10.032251	4.91E-14	1.51E-12	21.62950965
NLRP12	1.00157655	8.060581981	10.01837497	5.16E-14	1.57E-12	21.58004949
FAR2	1.183702153	5.514556321	10.01648751	5.19E-14	1.58E-12	21.57332013
DKFZp667F0711	1.474087743	4.605467736	10.01224481	5.27E-14	1.60E-12	21.55819221
CTSD	1.160460757	6.674793208	10.0095151	5.32E-14	1.61E-12	21.54845804
PFAS	-1.2100033	4.048473774	-10.00441544	5.42E-14	1.63E-12	21.53027037
CD74	-1.080914677	6.916576057	-9.999031854	5.53E-14	1.66E-12	21.51106699
ITGB7	-1.125373343	6.42541434	-9.987576051	5.76E-14	1.72E-12	21.47019334
RNASE3	2.414696914	6.386357736	9.987575931	5.76E-14	1.72E-12	21.47019291
TIAM1	-1.192157814	5.722130377	-9.984236047	5.83E-14	1.74E-12	21.4582737
ITGA6	-1.198497936	5.414213679	-9.981317372	5.89E-14	1.75E-12	21.44785667
PP7080	-1.013987471	4.819834906	-9.908315901	7.66E-14	2.25E-12	21.18700638
A2M-AS1	-2.279030743	6.161367358	-9.867304765	8.87E-14	2.58E-12	21.04021233
B4GALT5	1.244705157	8.675460283	9.865405603	8.93E-14	2.59E-12	21.03341016
OXNAD1	-1.248502286	6.129481887	-9.855310139	9.26E-14	2.68E-12	20.99724509
C9orf84	1.418870636	4.122904434	9.850380747	9.43E-14	2.73E-12	20.97958254
ATIC	-1.259944986	7.209721887	-9.849733056	9.45E-14	2.73E-12	20.9772616
TIMP1	1.127517229	10.34994868	9.844613875	9.63E-14	2.77E-12	20.95891592
RP11-173M1.8	1.226083129	5.91523283	9.838663024	9.84E-14	2.83E-12	20.93758628
SLFN5	-1.376035377	6.242713434	-9.826251619	1.03E-13	2.95E-12	20.89308796
PARP1	-1.062632	6.912591509	-9.815111065	1.07E-13	3.07E-12	20.8531321
DHRS9	2.415881273	7.802572755	9.806892858	1.10E-13	3.15E-12	20.82364889
POMP	1.165963171	6.110985943	9.803709036	1.12E-13	3.17E-12	20.81222486
LOC283588	-1.319933929	3.725516415	-9.793212866	1.16E-13	3.28E-12	20.77455547
ARL4A	1.182240171	7.263618113	9.790710711	1.17E-13	3.30E-12	20.76557385
BCL11A	-1.255663969	5.945507396	-9.772465877	1.25E-13	3.49E-12	20.70006314
ATP9A	1.4140895	5.089359151	9.740712419	1.40E-13	3.88E-12	20.58596469
LOC102724611	-1.265061814	4.431439057	-9.735140344	1.43E-13	3.94E-12	20.56593193
CHRM3-AS2	-1.854065214	5.037265849	-9.733688223	1.44E-13	3.95E-12	20.56071073
MTR	-1.2036939	5.012217642	-9.690474035	1.68E-13	4.57E-12	20.40523109
MAP3K4	-1.010576621	6.395072264	-9.681359493	1.74E-13	4.70E-12	20.37241343
CCPG1	1.4057787	7.64319434	9.678276245	1.76E-13	4.75E-12	20.36131001
LRBA	-1.152934393	5.477048585	-9.658958348	1.88E-13	5.06E-12	20.29172005
ZFP3	-1.015230357	4.847051887	-9.636248448	2.04E-13	5.45E-12	20.20986215
FGFBP2	-2.296463643	6.499267925	-9.626675261	2.12E-13	5.63E-12	20.17533985
TMEM167A	1.229297864	8.223621981	9.622547925	2.15E-13	5.70E-12	20.16045322
MMADHC	1.161010214	9.572521887	9.591328238	2.41E-13	6.28E-12	20.04779307
NAA25	-1.082015433	4.945345245	-9.58689861	2.44E-13	6.36E-12	20.03180025
GPR183	-1.800353643	6.779743774	-9.576835775	2.54E-13	6.56E-12	19.99546187
PTGDR	-1.069976701	4.35155817	-9.569217391	2.61E-13	6.71E-12	19.96794402
EPHX2	-1.147192629	3.98837717	-9.561585898	2.68E-13	6.87E-12	19.940373
CAPZA2	1.021579513	7.244647264	9.535271007	2.95E-13	7.54E-12	19.84525821
SGMS2	1.297789277	5.115763604	9.5336326	2.97E-13	7.57E-12	19.83933394
PPP4R2	1.136688426	6.073766	9.528938982	3.02E-13	7.69E-12	19.82236094
TRIM28	-1.014717543	7.379553208	-9.512908056	3.20E-13	8.11E-12	19.7643737
CTD-2165H16.3	1.419669	6.708139811	9.510541303	3.23E-13	8.17E-12	19.7558105
SULF2	-2.0931055	6.555066415	-9.500063213	3.35E-13	8.45E-12	19.71789291
KLRG1	-1.301669443	6.577030377	-9.487508729	3.51E-13	8.79E-12	19.67244718
GMFG	1.3733377	10.0258217	9.481298591	3.59E-13	8.98E-12	19.64996152
CD8A	-1.839199729	7.370248113	-9.477209166	3.64E-13	9.10E-12	19.63515247
GNG10	1.255279371	10.49283566	9.474330285	3.68E-13	9.18E-12	19.62472619
DNAJC3	1.077375114	7.234839906	9.464427263	3.82E-13	9.50E-12	19.58885482
SLC12A7	-1.048867657	7.441506038	-9.45952115	3.88E-13	9.63E-12	19.57108004
C5orf30	2.130751986	5.955115094	9.44407346	4.11E-13	1.01E-11	19.51509802
PADI2	1.026547269	5.976192019	9.441002881	4.15E-13	1.02E-11	19.50396758
BCAT1	1.918528027	5.134519057	9.423918781	4.42E-13	1.08E-11	19.44202333
EMILIN2	1.10879639	5.681513585	9.41868274	4.51E-13	1.10E-11	19.42303264
HIST1H2BE	1.173490071	6.345603019	9.383135607	5.13E-13	1.24E-11	19.29403675
TTC39C	-1.065117844	5.065367113	-9.373134886	5.32E-13	1.28E-11	19.25772374
CCL4	-1.479623614	7.331872453	-9.369419952	5.39E-13	1.30E-11	19.24423226
MYC	-1.3311796	7.731834906	-9.364135656	5.50E-13	1.32E-11	19.22503909
TPST1	1.954216271	6.551980943	9.356965735	5.65E-13	1.35E-11	19.19899289
FCGR1B	2.036204986	8.764217736	9.352189151	5.74E-13	1.37E-11	19.18163828
CD160	-1.776354514	5.216767358	-9.34277396	5.95E-13	1.41E-11	19.14742409
ZNHIT6	-1.014095664	3.841417547	-9.325243007	6.34E-13	1.50E-11	19.08369558
ITGA7	1.526904	5.218942264	9.278782182	7.51E-13	1.76E-11	18.91466274
GSPT2	-1.206212971	5.127259811	-9.270915526	7.73E-13	1.81E-11	18.88602267
MILR1	1.2539103	5.489700377	9.255075636	8.19E-13	1.90E-11	18.8283373
CD3G	-1.678694886	7.159697925	-9.254352216	8.22E-13	1.90E-11	18.82570222
LOC100129550	1.070047257	7.451503585	9.245985704	8.47E-13	1.95E-11	18.79522341
DOCK10	-1.28080305	5.068866132	-9.245780048	8.48E-13	1.95E-11	18.79447414
CPA3	-1.744695743	4.627447547	-9.24442152	8.52E-13	1.96E-11	18.78952446
PDE4B	-1.282987149	5.392604189	-9.239536736	8.67E-13	1.99E-11	18.77172578
GGH	2.150536471	5.787232075	9.221797406	9.26E-13	2.11E-11	18.7070708
C9orf72	1.07134886	5.803284264	9.217089547	9.42E-13	2.13E-11	18.68990716
IL18	1.114531157	4.091358113	9.204819017	9.85E-13	2.22E-11	18.64516259
PNPLA1	1.187314329	4.08203	9.199927083	1.00E-12	2.26E-11	18.62732035
MS4A6A	1.019548269	8.090322434	9.172951501	1.11E-12	2.48E-11	18.52889442
PRO2852	1.0805504	8.151426415	9.169753449	1.12E-12	2.50E-11	18.51722137
TC2N	-1.061090247	3.55285366	-9.167355464	1.13E-12	2.52E-11	18.50846801
GLRX	1.326812343	8.905067264	9.130876868	1.29E-12	2.85E-11	18.3752476
PHF10	-1.05952685	5.847420566	-9.115711044	1.37E-12	2.99E-11	18.31982739
HIST1H2BH	1.239567771	6.388836792	9.106190133	1.41E-12	3.09E-11	18.28502504
ANKRD36B	-1.633382929	6.487774717	-9.071565443	1.61E-12	3.47E-11	18.15839323
S100P	2.590567914	10.16229472	9.069056489	1.62E-12	3.50E-11	18.1492133
H2BFS	1.284646571	8.221293208	9.06098604	1.67E-12	3.60E-11	18.11968095
NABP1	1.273351237	7.357388981	9.046751451	1.76E-12	3.77E-11	18.06757852
MCM3	-1.013910943	6.331487736	-9.00386947	2.06E-12	4.37E-11	17.91051534
VMP1	1.501840229	7.208276226	8.982738077	2.23E-12	4.68E-11	17.83306111
PCOLCE2	2.945130729	3.947861321	8.982201079	2.23E-12	4.68E-11	17.83109233
GZMK	-1.848857986	7.672256038	-8.959839768	2.42E-12	5.05E-11	17.74908879
CAPG	1.191425029	8.467648491	8.944107361	2.57E-12	5.33E-11	17.69137023
LY96	1.580733071	8.634412264	8.934537459	2.66E-12	5.51E-11	17.6562506
PRKACB	-1.176793986	5.907570717	-8.919209738	2.82E-12	5.82E-11	17.59998549
KLRD1	-1.4736622	6.268257679	-8.902500839	3.00E-12	6.16E-11	17.53862878
ACN9	1.415233314	5.17980283	8.890976342	3.13E-12	6.40E-11	17.49629668
C9orf91	-1.306430829	4.868134528	-8.888765064	3.15E-12	6.45E-11	17.48817295
AGTPBP1	1.161010893	7.525909245	8.881516953	3.24E-12	6.58E-11	17.4615423
VPREB3	-1.2841571	5.061196981	-8.87748113	3.29E-12	6.67E-11	17.44671228
CLEC5A	2.470296886	4.876704906	8.863185019	3.46E-12	7.02E-11	17.39416949
NR1D2	-1.877700543	5.72053066	-8.861537002	3.49E-12	7.05E-11	17.38811146
MAML2	-1.161244343	5.781529623	-8.858139864	3.53E-12	7.13E-11	17.37562309
AZI2	1.125925514	5.461868774	8.844887722	3.71E-12	7.46E-11	17.32689765
HGF	1.412775917	4.287739623	8.835685683	3.84E-12	7.69E-11	17.29305557
RARRES3	-1.703264214	7.973748302	-8.812009273	4.19E-12	8.35E-11	17.20595139
ANKS1A	1.162004043	6.919514528	8.810093424	4.22E-12	8.38E-11	17.1989012
PLP2	1.228895	10.32792755	8.803530305	4.32E-12	8.57E-11	17.17474727
HPGD	3.152053406	5.936686642	8.802962535	4.33E-12	8.57E-11	17.17265757
PEBP1	-1.225152847	6.631974679	-8.765793484	4.97E-12	9.68E-11	17.03580272
TSHZ3	1.098274643	6.415265566	8.761554888	5.05E-12	9.81E-11	17.02018978
HMG20A	-1.079945271	5.438012075	-8.754764628	5.18E-12	1.00E-10	16.99517493
STXBP3	1.025492157	7.102897642	8.745402754	5.36E-12	1.04E-10	16.96068082
SCRN1	-1.208710371	6.15044283	-8.73606915	5.55E-12	1.07E-10	16.92628439
FAM169A	-1.291878114	4.063250755	-8.734055016	5.59E-12	1.07E-10	16.91886101
HLA-DMB	-1.648780229	6.999395094	-8.727719655	5.72E-12	1.09E-10	16.89550917
IL32	-1.6114153	8.450959057	-8.723230816	5.82E-12	1.11E-10	16.87896175
LOC102724356	-1.347460971	6.879416226	-8.715521893	5.99E-12	1.14E-10	16.85054051
RTN1	-1.43745825	5.343315094	-8.715067303	6.00E-12	1.14E-10	16.8488644
NDUFA1	1.375195686	7.374662075	8.698643019	6.37E-12	1.21E-10	16.78829642
TNFAIP6	1.901802093	8.469119434	8.680112149	6.83E-12	1.29E-10	16.71993653
ZNF559	-1.1273848	5.572805283	-8.679958538	6.83E-12	1.29E-10	16.71936976
TCL1A	-1.727962714	6.441581038	-8.66866793	7.12E-12	1.34E-10	16.6777068
PYHIN1	-1.470439436	4.966660472	-8.665129464	7.22E-12	1.35E-10	16.6646478
HSP90AB1	-1.161018979	8.260897283	-8.664431244	7.24E-12	1.36E-10	16.66207086
LINC01127	1.6295344	6.529451698	8.647051323	7.72E-12	1.43E-10	16.59791508
FAR1	1.165483361	7.288962019	8.642435794	7.85E-12	1.46E-10	16.58087387
LYPLA1	1.053987286	8.751560472	8.63569102	8.05E-12	1.49E-10	16.55596847
CD79A	-1.310777686	6.801422075	-8.632515012	8.15E-12	1.51E-10	16.54423982
CORO2A	1.178871307	5.311232736	8.6322061	8.15E-12	1.51E-10	16.543099
CETP	1.226653643	4.148149434	8.602053236	9.12E-12	1.67E-10	16.43171218
FAM20A	1.867330791	4.28711266	8.600348318	9.18E-12	1.68E-10	16.42541222
FCRLA	-1.292601873	4.352211472	-8.580632971	9.88E-12	1.80E-10	16.35254629
KLRC3	-1.352825486	3.540390943	-8.575858391	1.01E-11	1.82E-10	16.33489596
HSH2D	-1.378152971	5.274343585	-8.568113892	1.03E-11	1.87E-10	16.30626338
DPH3	1.089840771	6.478757736	8.558047511	1.07E-11	1.94E-10	16.26904044
CRY1	-1.374268843	4.680810377	-8.554840853	1.09E-11	1.96E-10	16.2571816
OSBPL3	-1.150606864	4.641369623	-8.54936602	1.11E-11	1.99E-10	16.23693304
FTX	1.372158129	6.369474528	8.526751555	1.21E-11	2.15E-10	16.1532729
SGK1	-1.648708171	8.247683962	-8.522792607	1.22E-11	2.17E-10	16.13862368
TRG-AS1	-1.589114129	7.603393208	-8.518167719	1.25E-11	2.20E-10	16.121509
TCN1	2.656964257	7.33942283	8.495136602	1.36E-11	2.38E-10	16.03626035
ZNF304	-1.063375114	3.447301321	-8.483873128	1.42E-11	2.48E-10	15.9945567
ZNF83	-1.252145207	5.074302925	-8.468848562	1.50E-11	2.60E-10	15.93891487
GPR171	-1.521261043	6.756411321	-8.468846833	1.50E-11	2.60E-10	15.93890847
CEACAM4	1.061723843	7.987711509	8.46303731	1.53E-11	2.65E-10	15.91738972
RP11-44F14.8	-1.129583729	4.403013585	-8.442917769	1.65E-11	2.83E-10	15.84284971
LACTB	1.014397153	6.35399717	8.441080409	1.66E-11	2.85E-10	15.83604131
FBXO30	1.017331693	5.314087453	8.430313843	1.73E-11	2.96E-10	15.79614122
CD3D	-1.353583157	8.204032264	-8.426577866	1.75E-11	3.00E-10	15.78229431
RP2	1.170822043	5.824435094	8.398864369	1.94E-11	3.30E-10	15.67955142
LOC101928054	-1.009555514	5.002374717	-8.397647305	1.95E-11	3.31E-10	15.67503831
THEMIS	-1.707185629	4.252864811	-8.382331951	2.07E-11	3.49E-10	15.61823847
IMPDH2	-1.039967329	7.473051698	-8.372006617	2.15E-11	3.62E-10	15.57993722
CHST7	-1.134724829	5.763181132	-8.332946371	2.49E-11	4.13E-10	15.43498937
CTSO	-1.132167243	6.550661509	-8.318462858	2.62E-11	4.35E-10	15.38122064
UBL5	1.142112714	7.915908302	8.310395377	2.71E-11	4.46E-10	15.35126574
OAT	1.283980729	8.888632642	8.305834031	2.75E-11	4.52E-10	15.33432765
GCLM	1.453070909	5.636659623	8.294506483	2.87E-11	4.69E-10	15.292259
SELT	1.040972557	7.516285566	8.267834328	3.17E-11	5.15E-10	15.19317527
PLEKHO1	-1.291040229	7.241409811	-8.259559472	3.27E-11	5.30E-10	15.1624274
APOL3	-1.268282071	6.321270189	-8.257607787	3.30E-11	5.33E-10	15.15517476
CSTA	1.409360914	9.21394283	8.25158398	3.37E-11	5.44E-10	15.13278846
C1QB	1.8803066	4.693977925	8.250693657	3.38E-11	5.45E-10	15.12947959
SGTB	1.008546371	5.831714151	8.243177105	3.48E-11	5.60E-10	15.10154275
STRBP	-1.006431934	4.28956683	-8.231195116	3.64E-11	5.84E-10	15.05700305
ZNF600	-1.579903129	5.862963396	-8.230663851	3.64E-11	5.85E-10	15.05502804
TSPAN2	1.309213817	6.27878217	8.229317694	3.66E-11	5.86E-10	15.05002358
PET100	1.143244571	7.100732264	8.215682745	3.85E-11	6.15E-10	14.99932907
RASGEF1A	1.000887979	5.007413208	8.198334746	4.11E-11	6.52E-10	14.93481577
LMO2	1.160698379	6.662015943	8.150565319	4.92E-11	7.67E-10	14.7570945
PWAR6	-1.278434586	4.211463396	-8.13756632	5.16E-11	8.01E-10	14.70871388
NME8	1.447258271	5.978712075	8.109888679	5.73E-11	8.81E-10	14.60567473
CDKN2C	1.069476171	5.259858679	8.108106125	5.77E-11	8.85E-10	14.59903736
ANXA1	1.338726293	8.188986226	8.108043933	5.77E-11	8.85E-10	14.59880579
MAP3K7CL	-1.782575314	6.183001698	-8.059521394	6.92E-11	1.05E-09	14.41807644
ECI2	-1.2832587	5.991473208	-8.045908696	7.28E-11	1.10E-09	14.36735537
LSR	-1.028113286	4.362909811	-8.021534082	7.98E-11	1.20E-09	14.27651566
P2RY8	-1.032238471	8.274238868	-8.021077498	7.99E-11	1.20E-09	14.27481382
MFHAS1	-1.013326757	6.418888962	-8.008687082	8.37E-11	1.25E-09	14.22862733
PLSCR1	1.453029366	7.320667075	7.996306213	8.77E-11	1.31E-09	14.18247021
KCNJ2-AS1	1.428477086	3.46497434	7.982338081	9.25E-11	1.37E-09	14.13038826
HLA-DMA	-1.652411357	8.337873962	-7.980140227	9.32E-11	1.38E-09	14.12219258
CYBRD1	1.096342186	6.282319245	7.97335188	9.56E-11	1.41E-09	14.09687802
RPS6KA5	-1.212454874	5.392592962	-7.954915563	1.02E-10	1.49E-09	14.02811783
PEA15	-1.133871407	6.339043396	-7.951945497	1.04E-10	1.51E-09	14.01703945
LINC01215	-1.737122929	5.163318679	-7.946843323	1.06E-10	1.53E-09	13.99800751
PHOSPHO2	-1.207285271	3.863968113	-7.937419991	1.09E-10	1.58E-09	13.96285441
NRN1	1.048306129	3.994194906	7.935542471	1.10E-10	1.59E-09	13.95585005
CD28	-1.020988651	4.242444849	-7.927769397	1.13E-10	1.62E-09	13.92685013
ADORA3	1.060846436	4.401048774	7.912674945	1.20E-10	1.71E-09	13.87052926
ANP32A-IT1	1.051565657	6.346551321	7.880224402	1.36E-10	1.92E-09	13.74942181
ALCAM	1.0617492	5.429302906	7.870052464	1.41E-10	1.98E-09	13.71145215
MS4A1	-1.85048961	7.115741208	-7.859892436	1.46E-10	2.06E-09	13.67352354
MAOA	1.414125963	4.499301094	7.858529864	1.47E-10	2.06E-09	13.66843664
AMPH	1.353568086	4.649493774	7.84954131	1.52E-10	2.13E-09	13.6348781
DHFR	1.009816736	4.964746887	7.82164981	1.69E-10	2.34E-09	13.53072974
HIST1H1C	1.392283671	7.501368491	7.81609747	1.73E-10	2.38E-09	13.50999416
GZMM	-1.005088186	4.863626415	-7.81562283	1.73E-10	2.38E-09	13.50822155
KPNA5	-1.093539887	4.377990094	-7.787201988	1.93E-10	2.63E-09	13.40206747
PRSS33	-1.250255764	5.060621321	-7.75322979	2.19E-10	2.95E-09	13.27514892
FBL	-1.151154943	8.225185472	-7.745914436	2.25E-10	3.03E-09	13.24781508
CEACAM1	1.53088716	6.576972415	7.73519257	2.34E-10	3.14E-09	13.2077503
BANK1	-1.27662363	6.147029208	-7.714439994	2.53E-10	3.38E-09	13.13019531
RRAS2	-1.104733903	4.515832755	-7.698234701	2.69E-10	3.57E-09	13.06962694
RP11-50B3.4	-1.002852957	6.464948491	-7.695354732	2.72E-10	3.61E-09	13.05886223
UBE2C	1.053150429	6.312387358	7.659665956	3.11E-10	4.08E-09	12.92545004
PLA2G7	-1.340259443	3.360863208	-7.640387869	3.35E-10	4.36E-09	12.85337348
NEDD4	1.378873129	4.907532075	7.637284536	3.39E-10	4.40E-09	12.84177012
LRRN1	1.940581257	3.71296434	7.626075235	3.53E-10	4.57E-09	12.79985701
FLVCR1	-1.218324371	4.832122736	-7.619296769	3.62E-10	4.68E-09	12.77451028
KIAA0101	1.3448522	4.842770755	7.615718955	3.67E-10	4.74E-09	12.76113143
CEACAM21	1.144432379	6.163703585	7.613722339	3.70E-10	4.77E-09	12.75366519
LOC101926918	1.261093443	7.248509245	7.588493279	4.07E-10	5.22E-09	12.65931668
CX3CR1	-1.623856136	7.98641934	-7.568102379	4.40E-10	5.58E-09	12.58305385
LOC441081	1.6508153	6.782596038	7.566327253	4.42E-10	5.61E-09	12.57641451
ZNF121	-1.255405471	6.728431321	-7.560541014	4.52E-10	5.72E-09	12.55477245
GK3P	1.013808986	6.22422	7.552370885	4.66E-10	5.88E-09	12.52421321
SLC25A40	1.289567043	7.036433302	7.547066942	4.76E-10	5.99E-09	12.50437406
LCN2	3.288116957	8.161136792	7.542762086	4.84E-10	6.07E-09	12.48827167
DDIAS	1.073055471	5.47836283	7.521956272	5.23E-10	6.52E-09	12.41044386
BNIP2	1.020630514	7.436171226	7.516196995	5.35E-10	6.65E-09	12.38889936
UNG	-1.115911371	4.647684717	-7.514474365	5.38E-10	6.69E-09	12.38245521
FBLN5	-1.0410904	4.524630377	-7.495992097	5.77E-10	7.14E-09	12.31331331
CENPW	1.4196741	5.035604906	7.489308956	5.92E-10	7.29E-09	12.28831092
FGF13	2.388138957	5.052614717	7.486282368	5.98E-10	7.37E-09	12.27698797
ARHGEF3	-1.037511643	7.100062642	-7.441119552	7.10E-10	8.63E-09	12.10801759
RP1-30M3.5	1.003262014	5.506936415	7.434931731	7.26E-10	8.83E-09	12.0848656
ORM1	2.180406186	6.385578302	7.407086168	8.07E-10	9.75E-09	11.98067774
PTPRCAP	-1.116536514	7.600432453	-7.405122493	8.13E-10	9.80E-09	11.97333025
CXCL8	-1.381840471	4.228330472	-7.403338071	8.18E-10	9.86E-09	11.96665347
RP11-6I2.3	1.377110543	4.929231698	7.391643268	8.55E-10	1.03E-08	11.92289468
GBAP1	1.023106686	7.335926792	7.387562634	8.68E-10	1.04E-08	11.90762596
HLA-DRA	-1.524760971	10.1054083	-7.363172623	9.52E-10	1.13E-08	11.81636385
C2orf76	1.1883959	4.495883396	7.358973786	9.67E-10	1.15E-08	11.80065264
GZMA	-1.7292879	7.53991434	-7.335760382	1.06E-09	1.24E-08	11.71379269
HIST1H4D	1.162445971	4.22398	7.335040813	1.06E-09	1.24E-08	11.71110021
MSANTD2	-1.314803529	5.213296415	-7.333216403	1.07E-09	1.25E-08	11.70427364
ZC3H12D	-1.399088729	5.983003585	-7.328772234	1.08E-09	1.27E-08	11.6876445
ATP8B4	1.766654043	5.284352264	7.301458858	1.20E-09	1.39E-08	11.58544454
CECR1	-1.618645471	8.848420943	-7.299448232	1.21E-09	1.40E-08	11.57792135
PDGFC	1.575169836	4.826188396	7.287650455	1.27E-09	1.46E-08	11.53377779
OAS2	-1.182099753	5.42433183	-7.282748708	1.29E-09	1.49E-08	11.51543718
ZBTB8OS	1.260644729	5.402620189	7.269768323	1.35E-09	1.56E-08	11.46686974
ICAM2	-1.055359586	8.09983934	-7.25919561	1.41E-09	1.61E-08	11.42731158
KCNA3	-1.004783186	5.284287547	-7.249071046	1.46E-09	1.67E-08	11.38943087
TBCA	1.090566171	7.677140566	7.201068204	1.76E-09	1.96E-08	11.20984147
LOC100128751	-1.029547943	5.667448679	-7.19951163	1.77E-09	1.97E-08	11.20401836
ANKRD46	-1.061712486	4.706758491	-7.185540961	1.86E-09	2.07E-08	11.15175557
CD24	2.076381594	7.062498434	7.179904269	1.90E-09	2.11E-08	11.13066996
ITGA2B	1.207249829	5.338533962	7.161004023	2.04E-09	2.26E-08	11.05997133
SMPDL3A	1.250832136	4.293855377	7.153383088	2.10E-09	2.32E-08	11.03146568
AKR1B1	-1.002538043	7.70333566	-7.151953955	2.11E-09	2.33E-08	11.02612019
LINC00926	-1.073682721	6.085636792	-7.135376347	2.25E-09	2.47E-08	10.96411599
LGALS1	1.146554357	10.33197283	7.13471873	2.26E-09	2.48E-08	10.96165644
VSTM1	1.553685757	5.741954717	7.116096543	2.42E-09	2.64E-08	10.89201045
MERTK	1.013436627	4.022699962	7.099743198	2.57E-09	2.79E-08	10.83085478
EMR1	1.290011571	7.647617547	7.092145064	2.65E-09	2.86E-08	10.80244215
STK39	-1.153451086	5.659856415	-7.071374678	2.86E-09	3.07E-08	10.72477867
PTER	-1.028568579	6.003373679	-7.052628572	3.07E-09	3.29E-08	10.65469199
SLPI	1.5854799	7.329819623	7.0431578	3.19E-09	3.40E-08	10.61928626
P2RX1	1.023074243	7.566112453	7.041929164	3.20E-09	3.41E-08	10.61469326
PRKRA	-1.058882593	5.467859528	-7.040549365	3.22E-09	3.42E-08	10.6095352
IARS	-1.031696257	7.173811321	-7.010641962	3.60E-09	3.78E-08	10.49774459
MMRN1	1.840194771	3.32773717	7.003071607	3.71E-09	3.87E-08	10.46945099
GMFB	1.042969543	6.950140377	7.001087211	3.74E-09	3.90E-08	10.46203471
HTATSF1P2	1.908541557	4.302724906	6.988452254	3.92E-09	4.07E-08	10.41481662
C14orf2	1.114437621	7.785236698	6.979842587	4.05E-09	4.20E-08	10.38264395
KBTBD7	1.45275333	5.894594245	6.975041872	4.12E-09	4.27E-08	10.3647055
PLAC8	1.438829057	11.17952491	6.952424077	4.49E-09	4.61E-08	10.28020042
MARCO	1.084079271	6.229477925	6.950261565	4.53E-09	4.65E-08	10.2721216
KIAA1715	1.13974423	5.557651547	6.931978083	4.85E-09	4.95E-08	10.20382306
ENTPD7	1.420785179	5.172948491	6.928420486	4.91E-09	5.01E-08	10.19053478
CRISP3	2.498277914	4.950907736	6.925963817	4.96E-09	5.05E-08	10.1813589
PTGS2	-1.163825329	5.471365283	-6.90253178	5.42E-09	5.49E-08	10.09384826
AP006222.2	1.084401229	5.884046415	6.878679508	5.93E-09	5.97E-08	10.00478771
GIMAP6	-1.23256865	7.916374057	-6.869362647	6.14E-09	6.16E-08	9.97000564
HLA-DQA1	-2.3757469	5.89176283	-6.85972597	6.37E-09	6.37E-08	9.934033042
PROS1	1.327322086	5.103413962	6.845419096	6.72E-09	6.70E-08	9.880633716
CCNA1	1.736587629	5.036591321	6.835274364	6.98E-09	6.95E-08	9.842774146
EMC2	1.457677929	5.82984	6.818978454	7.43E-09	7.33E-08	9.781967459
PARP12	-1.160906271	7.325696226	-6.815872488	7.51E-09	7.40E-08	9.770379077
CHIT1	1.309467257	4.983549623	6.806784185	7.78E-09	7.63E-08	9.736472894
BTN3A2	-1.305985636	7.100442925	-6.79692254	8.07E-09	7.88E-08	9.699685569
CLEC1B	1.704204643	5.560534528	6.793008719	8.19E-09	7.99E-08	9.685086841
BEX2	-1.066453443	5.281279434	-6.787180446	8.37E-09	8.16E-08	9.663348378
PIWIL4	1.148283586	4.642063585	6.784215274	8.47E-09	8.24E-08	9.65228937
DSC2	1.343290429	5.821068868	6.781525037	8.55E-09	8.31E-08	9.642256111
MPEG1	-1.431116964	9.401873208	-6.772631965	8.84E-09	8.55E-08	9.609091656
SLC18B1	-1.130743371	5.627070943	-6.76787267	9.00E-09	8.70E-08	9.591344557
LAX1	-1.028926314	5.990991887	-6.733456386	1.03E-08	9.77E-08	9.463040236
BTN3A3	-1.441548293	6.373739717	-6.730069819	1.04E-08	9.87E-08	9.450418166
SACS	-1.190497686	3.675266226	-6.700451067	1.16E-08	1.09E-07	9.340050781
SGPP1	-1.011714464	5.77146434	-6.700272583	1.16E-08	1.09E-07	9.339385838
TRAT1	-1.623625357	5.88665566	-6.67820961	1.26E-08	1.18E-07	9.257203162
LGALS2	-1.4627218	5.666168113	-6.675961281	1.27E-08	1.19E-07	9.2488298
WFDC1	1.147227371	4.686183585	6.674509802	1.28E-08	1.19E-07	9.243424258
TRMT13	-1.21341185	5.61843283	-6.650052539	1.40E-08	1.30E-07	9.152358993
TMEM45A	1.399835343	3.006262453	6.624976628	1.54E-08	1.41E-07	9.059025535
OLFM4	4.181492686	5.598412075	6.612755559	1.62E-08	1.47E-07	9.013551664
OXCT1	-1.063664757	5.783648302	-6.575279622	1.86E-08	1.67E-07	8.874162809
GIMAP1	-1.043141094	7.253431472	-6.565546228	1.93E-08	1.73E-07	8.837974662
NUSAP1	1.321101179	5.374454245	6.543676222	2.09E-08	1.86E-07	8.756685867
BTN3A1	-1.027111157	7.531001038	-6.524875228	2.25E-08	1.98E-07	8.686829818
COX7A2	1.0111322	9.366985849	6.50960078	2.38E-08	2.09E-07	8.630094662
CSF1R	-1.041980829	7.241913962	-6.49474187	2.52E-08	2.20E-07	8.574918666
ATP5J	1.093454357	7.52487	6.482027594	2.64E-08	2.30E-07	8.527718928
HPSE	1.106903786	6.923922358	6.474066544	2.72E-08	2.36E-07	8.498170767
HAT1	1.434255643	6.527313962	6.441434292	3.08E-08	2.64E-07	8.377102465
LYSMD2	-1.294146129	8.926197358	-6.429116657	3.22E-08	2.75E-07	8.331424114
TOP2A	1.056694084	3.498022358	6.42266694	3.30E-08	2.82E-07	8.307510887
GRAMD1C	-1.024422986	3.093996604	-6.422380994	3.30E-08	2.82E-07	8.306450779
C1QA	1.617350114	5.221604717	6.41597589	3.38E-08	2.88E-07	8.282706342
HIST1H4H	1.030255521	4.998902736	6.411341225	3.44E-08	2.93E-07	8.265527148
ZNF608	1.213983414	4.287674528	6.39750794	3.63E-08	3.07E-07	8.214261901
FABP5	1.323658871	4.578298679	6.391679474	3.71E-08	3.13E-07	8.192666623
SLC51A	1.874536543	5.215076792	6.387771897	3.76E-08	3.17E-07	8.17819006
LTF	2.772215414	9.136509434	6.37367282	3.97E-08	3.33E-07	8.125967104
FOLR3	2.076480886	8.04307717	6.367155762	4.06E-08	3.39E-07	8.101833532
FLT3	1.058957057	4.885509811	6.360152251	4.17E-08	3.47E-07	8.075902545
ZNF146	-1.005382921	5.638714906	-6.36009066	4.17E-08	3.47E-07	8.075674519
PDCD10	1.136050286	8.484791509	6.347536423	4.37E-08	3.63E-07	8.029202102
CYYR1	1.346611536	3.432866415	6.330856286	4.66E-08	3.83E-07	7.967477783
ITM2A	-1.071843957	7.565581415	-6.299153359	5.24E-08	4.27E-07	7.850229974
LOC645984	1.019530357	3.154369811	6.272020473	5.81E-08	4.67E-07	7.749956398
C12orf57	-1.257002457	7.40210283	-6.265911478	5.94E-08	4.77E-07	7.727389189
UBE2Q2	-1.169110014	6.419833774	-6.241645867	6.50E-08	5.19E-07	7.637784866
HMMR	1.378184079	4.282240849	6.238992738	6.57E-08	5.24E-07	7.627991245
CDKN3	1.347977043	4.026876415	6.237664605	6.60E-08	5.26E-07	7.623088901
C1QC	1.286097314	4.961286038	6.229232481	6.81E-08	5.41E-07	7.591968677
TGFBI	-1.515977329	8.620964717	-6.22530955	6.91E-08	5.48E-07	7.577492801
PTX3	1.627428443	3.895904717	6.194828629	7.75E-08	6.08E-07	7.465068621
ALDH1A1	-1.338910357	4.108311132	-6.181760185	8.14E-08	6.37E-07	7.416896621
LOC728392	-1.29417	7.147427547	-6.180508124	8.18E-08	6.39E-07	7.41228229
SUCNR1	1.319997786	4.826991321	6.157422151	8.91E-08	6.88E-07	7.327230847
RP11-373D23.2	1.012098086	7.203144528	6.119307138	1.03E-07	7.83E-07	7.186935398
RP11-158G18.1	-1.120350543	6.969245094	-6.110360007	1.06E-07	8.08E-07	7.154025454
CHI3L1	-1.767114639	6.105485962	-6.106135251	1.08E-07	8.19E-07	7.138488767
GIMAP4	-1.261881743	9.219785094	-6.094608035	1.13E-07	8.53E-07	7.096107236
CHMP5	1.179765607	7.330778396	6.066289312	1.25E-07	9.38E-07	6.992053516
GALNT2	1.00672531	6.292338321	6.058012905	1.29E-07	9.66E-07	6.961660389
DUSP6	-1.033288496	8.688153698	-6.054162653	1.31E-07	9.78E-07	6.947523997
PTTG1	1.064712257	7.118965094	5.982142904	1.71E-07	1.24E-06	6.683429022
MX1	-1.872308957	7.389069245	-5.973517795	1.77E-07	1.28E-06	6.651843938
DLGAP5	1.526203414	3.529030943	5.968589949	1.80E-07	1.30E-06	6.633802445
BLNK	-1.496265186	6.119968679	-5.941771233	1.99E-07	1.43E-06	6.535670304
LINC00877	-1.071094657	5.369525472	-5.932919926	2.06E-07	1.47E-06	6.503303101
YOD1	1.22399385	6.20651066	5.928653418	2.09E-07	1.49E-06	6.487705143
HIST1H2AE	1.055841886	4.47778566	5.86658243	2.63E-07	1.85E-06	6.261056571
LOC101930415	-1.029106514	5.411151887	-5.852963417	2.77E-07	1.94E-06	6.211398577
ANKRD55	1.2141224	6.432350755	5.789798283	3.50E-07	2.40E-06	5.981431951
GBP4	-1.280560693	5.29592217	-5.789151531	3.50E-07	2.40E-06	5.979080331
MYOM2	-1.102077343	4.30971566	-5.782656297	3.59E-07	2.45E-06	5.955466825
ITGA4	-1.27589595	6.318517962	-5.779210044	3.64E-07	2.48E-06	5.942940499
CSGALNACT1	1.108592729	8.11497283	5.742919218	4.16E-07	2.80E-06	5.81114118
MAB21L3	1.416876386	3.391968868	5.738612187	4.22E-07	2.84E-06	5.795512533
RRM2	1.964495721	5.796658396	5.73701757	4.25E-07	2.85E-06	5.789726978
CEACAM8	3.099445629	6.193603774	5.712907657	4.64E-07	3.10E-06	5.702300436
SLC39A10	-1.0713268	5.60365283	-5.709762697	4.70E-07	3.13E-06	5.690903051
SHCBP1	1.2780569	3.690125472	5.62836319	6.34E-07	4.12E-06	5.396468551
G0S2	1.1809479	5.982046604	5.602287497	6.98E-07	4.50E-06	5.302382849
RP11-389C8.2	1.046180657	4.552836415	5.585716253	7.41E-07	4.75E-06	5.242651792
GMNN	1.186546786	5.120764906	5.536344897	8.89E-07	5.62E-06	5.064979848
ELANE	2.211768243	5.952627736	5.514514506	9.62E-07	6.05E-06	4.986559233
DDX11L2	-1.198453543	6.873821132	-5.475312421	1.11E-06	6.89E-06	4.845956322
NDUFA4	1.101650814	8.584416604	5.467544747	1.14E-06	7.07E-06	4.818130977
CEP55	1.415049386	3.04370566	5.464670435	1.15E-06	7.14E-06	4.807837534
ASCC2	-1.0731737	8.239891509	-5.413104191	1.39E-06	8.47E-06	4.623440567
KIF11	1.271190071	3.246938113	5.385793319	1.54E-06	9.27E-06	4.525991138
CDKN1C	-1.107257309	5.510813755	-5.383497197	1.55E-06	9.34E-06	4.517805041
PRC1	1.171732014	4.041669434	5.285165749	2.22E-06	1.30E-05	4.168257658
EMR3	-1.3368752	6.392561509	-5.273501651	2.31E-06	1.35E-05	4.126930202
IFIT2	-1.518419629	7.613344245	-5.268602403	2.36E-06	1.37E-05	4.10958033
ISOC1	-1.039091871	5.743046604	-5.207840724	2.93E-06	1.67E-05	3.894843823
TSPAN13	-1.000448157	5.956394151	-5.204451716	2.97E-06	1.69E-05	3.882891188
TMEM263	-1.224544014	5.376291887	-5.142563673	3.71E-06	2.05E-05	3.665084782
DEFA4	2.644453714	7.606591887	5.115362285	4.09E-06	2.24E-05	3.569637947
NCAPG	1.069789457	3.233865189	5.112599614	4.13E-06	2.26E-05	3.559953936
FAM132B	1.522311114	4.790829434	5.048218998	5.20E-06	2.80E-05	3.334807789
GZMH	-1.4290916	7.724949811	-5.025615305	5.64E-06	3.01E-05	3.256004625
CKS2	1.4575883	5.302055849	5.023482176	5.68E-06	3.03E-05	3.248574586
BEX1	1.024043514	3.929351321	5.002983672	6.11E-06	3.24E-05	3.177234171
MPO	1.45116975	5.094274717	4.959543824	7.14E-06	3.72E-05	3.02641102
KIAA1324	-1.01735521	4.813527283	-4.927245031	8.00E-06	4.13E-05	2.914592217
NAPSB	-1.015426471	5.532953679	-4.88151003	9.41E-06	4.78E-05	2.75673898
IFIT1	-2.163407057	6.28653717	-4.830020008	1.13E-05	5.65E-05	2.579715319
RNASE4	1.058899271	4.544955283	4.819120082	1.17E-05	5.85E-05	2.54233723
P2RY14	-1.773607071	5.771096038	-4.774879059	1.37E-05	6.75E-05	2.390977186
KBTBD6	1.026138914	5.168932925	4.754892823	1.47E-05	7.19E-05	2.322786628
LOC283070	-1.123151271	7.218372264	-4.712604013	1.70E-05	8.24E-05	2.178894805
SLC25A39	-1.070581	11.01362604	-4.680449257	1.91E-05	9.14E-05	2.069847856
TUBB2A	-1.989835886	6.486967547	-4.676637701	1.93E-05	9.25E-05	2.05694273
HCAR3	-1.599384729	9.14244283	-4.663872921	2.02E-05	9.64E-05	2.013756683
CTNNAL1	1.137925314	5.033868491	4.660975504	2.04E-05	9.73E-05	2.003961147
XIST	-2.917796563	5.759762491	-4.609071186	2.44E-05	0.000114422	1.828931731
CTSG	1.306827929	5.16788566	4.584298232	2.66E-05	0.000123654	1.745696727
AZU1	1.977888586	5.082145472	4.554606855	2.95E-05	0.000135732	1.646199203
MS4A3	1.7917423	5.925741038	4.534858154	3.16E-05	0.000144559	1.580180974
IFIT3	-1.5412856	8.127131509	-4.512653891	3.41E-05	0.000154609	1.506109317
SERPINB10	1.215451071	3.440285094	4.510175423	3.44E-05	0.000155762	1.497851621
CEACAM6	1.736250157	5.628309434	4.504631615	3.50E-05	0.00015846	1.479388412
PRTN3	1.669225271	4.17604566	4.492320829	3.66E-05	0.000164582	1.438425568
SERPINB2	1.126224843	5.191871509	4.476306405	3.86E-05	0.000172835	1.385216551
CAMP	1.197566257	7.096098113	4.472237003	3.92E-05	0.000174865	1.371709687
CLIC2	1.045546343	4.376134906	4.464500808	4.02E-05	0.000179191	1.34604799
CD69	-1.004367586	4.231251509	-4.426324079	4.58E-05	0.00020193	1.219716332
XAF1	-1.130554581	6.150597642	-4.423148278	4.63E-05	0.000203965	1.20923018
ZWINT	1.099397286	5.69702566	4.395055816	5.10E-05	0.0002226	1.116627366
HLA-DQB1	-1.052963019	4.797773491	-4.392857551	5.14E-05	0.000224046	1.109392947
TREML1	1.031750143	7.120877547	4.325134425	6.46E-05	0.000276778	0.887374495
HERC5	-1.233695557	6.662291509	-4.256951805	8.13E-05	0.0003412	0.665562745
ADAMTS3	1.133178586	3.158913585	4.24022235	8.60E-05	0.000358752	0.6114075
LY6E	-1.040724743	7.126570755	-4.201297794	9.80E-05	0.000404085	0.485822339
CLC	-1.4182267	8.510357358	-4.190984428	0.000101403	0.000417209	0.452646621
EIF1AY	1.983738043	4.162099151	4.161551488	0.000111852	0.000455356	0.35819862
HEPACAM2	1.010957443	3.740017925	4.044371587	0.000164784	0.000645141	-0.014348651
SLC4A1	-1.052243629	7.955089906	-4.032297487	0.000171448	0.000668925	-0.052412413
IFI44L	-1.776126843	5.113076038	-3.907375312	0.000257563	0.000964424	-0.442553261
MME	-1.417088379	7.707922736	-3.893044665	0.000269771	0.001005787	-0.486870592
GBP5	-1.1403471	6.723952075	-3.870256541	0.000290338	0.001077459	-0.557152473
KDM5D	1.634726614	4.884790755	3.867628544	0.000292804	0.001086055	-0.565242504
XK	1.184425671	6.142184717	3.736909506	0.000444448	0.001585777	-0.963622898
CMPK2	-1.173930871	7.143084906	-3.491108041	0.000955373	0.003154566	-1.690231426
RPS4Y1	2.2529353	7.05540717	3.490213123	0.000957992	0.003161851	-1.692820508
EPSTI1	-1.013226879	5.705684528	-3.348291799	0.001471842	0.004633125	-2.097979317
BPGM	1.024643214	6.959280943	3.257485126	0.001927554	0.005876286	-2.35138781
MZB1	1.021325671	5.632023679	3.004742875	0.003995581	0.011198591	-3.031357671
APOBEC3B	1.496710414	5.149677736	2.651664823	0.010440829	0.025918699	-3.913880092
RSAD2	-1.118209343	6.118715094	-2.539971718	0.013937483	0.033103242	-4.175470161
