# Supplementary material for: Bioinformatic analysis identifies potential biomarkers and therapeutic targets of septic-shock-associated acute kidney injury
Source: Hereditas. 2021 Apr 16;158:13. doi: 10.1186/s41065-021-00176-y (PMC8052759; doi:10.1186/s41065-021-00176-y)
Supplement: Supplementary file 4 — Additional file 4. Differentially expressed genes involved in septic shock samples within 48 hours. [file 41065_2021_176_MOESM4_ESM.xls]

A4. Differentially expressed genes involved in septic shock samples within 48 hours.
ID	logFC	AveExpr	t	P.Value	adj.P.Val	B
IRAK3	2.98103008	6.845388745	20.22090287	1.44E-26	2.28E-22	50.01406957
MCEMP1	3.804447815	8.514039216	20.05753888	2.11E-26	2.28E-22	49.64719158
TLR5	2.2175328	7.895914118	18.21279756	1.85E-24	1.33E-20	45.31950966
ANXA3	3.850474154	8.553418824	17.36182955	1.63E-23	8.82E-20	43.20226699
USP11	-1.359180262	6.811041373	-16.89636642	5.54E-23	2.40E-19	42.00993298
ESYT1	-1.685554262	7.877258627	-16.81802579	6.82E-23	2.46E-19	41.8068142
FAM102A	-1.034382008	5.146685196	-16.30432341	2.71E-22	8.40E-19	40.45715765
RUNX3	-1.512832585	6.469410216	-16.2237003	3.38E-22	9.15E-19	40.24250751
CD247	-2.473365062	8.924390392	-15.99886484	6.26E-22	1.36E-18	39.63979929
IL2RB	-2.435346754	8.209936275	-15.68662713	1.49E-21	2.93E-18	38.79266317
S100A9	1.482636308	13.0751098	15.61111281	1.84E-21	3.31E-18	38.58599815
SLC26A8	2.341031908	5.379047647	15.54483945	2.21E-21	3.66E-18	38.40404632
9-Sep	-1.352451655	6.556475882	-15.52038521	2.37E-21	3.66E-18	38.3367712
GRB10	2.746437474	5.943232275	15.27586188	4.72E-21	6.82E-18	37.66000245
LBH	-2.065602769	7.711549608	-15.25131127	5.06E-21	6.85E-18	37.59164303
BTBD11	-1.436911815	4.064548922	-15.11701387	7.42E-21	9.45E-18	37.21636825
RNASE2	3.290008569	9.218196471	15.06093975	8.71E-21	1.05E-17	37.05900797
PLBD1	1.419437138	11.26800902	14.99736191	1.05E-20	1.19E-17	36.88011156
FCER1A	-1.985691277	4.01354	-14.89922142	1.39E-20	1.46E-17	36.6029608
FCAR	1.783627486	5.939517647	14.89256665	1.41E-20	1.46E-17	36.5841235
CD177	5.073501738	7.716635882	14.81834626	1.75E-20	1.72E-17	36.37365136
HNRNPA0	-1.069753902	6.030935706	-14.77780193	1.97E-20	1.74E-17	36.25838151
SGK223	-1.989953538	7.174705882	-14.77158791	2.00E-20	1.74E-17	36.24069622
SPOCK2	-1.481172285	6.834096961	-14.68365856	2.59E-20	2.11E-17	35.98991947
GYG1	2.527478777	9.598585392	14.66566444	2.73E-20	2.11E-17	35.93847825
FAIM3	-2.083226254	8.446310686	-14.66528174	2.73E-20	2.11E-17	35.93738372
PGS1	1.571645623	8.248459902	14.58632791	3.44E-20	2.57E-17	35.71117894
PRKCQ	-1.605032715	6.637548627	-14.48336484	4.64E-20	3.35E-17	35.41498698
LOC100134822	2.492407846	6.788285294	14.36679766	6.54E-20	4.47E-17	35.07801497
S100A12	3.058291692	11.3856451	14.36348295	6.61E-20	4.47E-17	35.06840722
AGTRAP	1.234667574	8.085991451	14.31866868	7.54E-20	4.94E-17	34.93837269
BCL6	1.586587377	10.03454967	14.30887722	7.76E-20	4.94E-17	34.90992693
FCER1G	1.762377677	10.44298745	14.18540745	1.12E-19	6.68E-17	34.5501622
BCL9L	-1.266671315	5.908300196	-14.17882226	1.14E-19	6.68E-17	34.53091881
METTL9	1.375849397	7.844273098	14.16628245	1.18E-19	6.75E-17	34.49425915
SLC22A4	1.671686462	8.442934314	14.08043919	1.53E-19	8.49E-17	34.24275063
MAPK14	1.549527882	8.037742471	14.05566479	1.65E-19	8.91E-17	34.16998682
KDM2B	-1.319570431	6.89739902	-14.03018051	1.78E-19	9.38E-17	34.09505456
SERPINB1	1.653944911	8.652058922	14.00655614	1.91E-19	9.61E-17	34.02551541
UBE2J1	1.287126211	7.07475051	14.00624869	1.91E-19	9.61E-17	34.02460994
SULT1B1	2.118917815	5.824639412	13.97461809	2.10E-19	1.03E-16	33.93138881
DENND2D	-1.336606377	7.153513627	-13.92017151	2.47E-19	1.19E-16	33.77061867
IL1R2	3.486353231	10.03486255	13.90524158	2.58E-19	1.19E-16	33.72646574
DHRS3	-1.230678692	6.070641176	-13.84063472	3.14E-19	1.42E-16	33.53506472
CARD6	1.549981477	7.704608235	13.80379793	3.51E-19	1.55E-16	33.42568897
GADD45A	2.616587738	7.52233549	13.73529187	4.31E-19	1.87E-16	33.22180721
ABHD15	-1.237358477	5.085570196	-13.71919976	4.53E-19	1.90E-16	33.17382584
NOV	-1.495356585	4.643817549	-13.71196426	4.63E-19	1.90E-16	33.15224086
ZBTB4	-1.152505454	7.109025	-13.68018034	5.10E-19	2.01E-16	33.05734132
ABLIM1	-1.539072477	6.419179216	-13.63438157	5.86E-19	2.25E-16	32.92036278
EVL	-1.797835446	7.797893039	-13.63059488	5.92E-19	2.25E-16	32.90902488
CNIH4	1.303453618	7.004270686	13.59532644	6.59E-19	2.43E-16	32.8033353
NFATC2	-1.045843069	5.171471902	-13.59159001	6.67E-19	2.43E-16	32.79212865
ETS1	-1.309398874	6.477095039	-13.55796064	7.39E-19	2.62E-16	32.69118153
CD5	-1.077636031	6.073268725	-13.51355453	8.46E-19	2.96E-16	32.55765659
CDC42EP3	1.079111782	8.666023098	13.4841392	9.26E-19	3.18E-16	32.46906404
GALNT14	2.211408985	6.453851373	13.44436129	1.05E-18	3.46E-16	32.34907975
TPST2	1.224812969	8.875207255	13.43231723	1.08E-18	3.51E-16	32.31270931
ARL4C	-1.423275429	6.878733765	-13.42320068	1.12E-18	3.55E-16	32.28516657
UPP1	1.803340369	8.132310392	13.3803309	1.27E-18	3.99E-16	32.15550162
GABPB2	-1.116163677	5.92220098	-13.3286335	1.49E-18	4.55E-16	31.99881268
LDOC1L	-1.455905092	5.651836275	-13.32842791	1.49E-18	4.55E-16	31.99818884
OLAH	4.542722392	5.48968149	13.32172266	1.52E-18	4.58E-16	31.97783986
MKNK1	1.5062232	7.759745294	13.31551434	1.55E-18	4.61E-16	31.95899363
CD3E	-1.792964015	7.915234314	-13.2029827	2.20E-18	6.33E-16	31.61650162
BZRAP1-AS1	-1.396619823	6.558558137	-13.15086045	2.58E-18	7.04E-16	31.45729678
6-Sep	-1.199689505	6.681158706	-13.14843059	2.60E-18	7.04E-16	31.44986611
VNN1	3.574329585	7.280698039	13.14447744	2.63E-18	7.04E-16	31.43777539
ATP6V0E2	-1.174983215	6.322782549	-13.11172827	2.92E-18	7.62E-16	31.33753214
SAMSN1	2.717508652	7.077167608	13.11127377	2.92E-18	7.62E-16	31.33613994
TDRD9	3.4531288	5.090779804	13.05743422	3.45E-18	8.80E-16	31.17102702
PRKX	-1.735334031	5.361014706	-13.03666012	3.68E-18	9.27E-16	31.10721472
CDC25B	-1.591306538	8.217465686	-12.99225687	4.23E-18	1.03E-15	30.97062754
STAT4	-1.517794708	7.195754706	-12.94440437	4.91E-18	1.14E-15	30.82313628
PASK	-1.310614042	4.919339902	-12.92983725	5.14E-18	1.18E-15	30.77817686
MARCKSL1	-1.650739877	7.801563137	-12.91974322	5.31E-18	1.21E-15	30.74700641
MEN1	-1.0210228	6.133371373	-12.90123024	5.62E-18	1.26E-15	30.68980291
AMIGO1	-1.122547677	5.076320392	-12.8898018	5.83E-18	1.29E-15	30.65446722
SH3GLB1	1.085431212	8.985080569	12.87291106	6.14E-18	1.34E-15	30.60221072
PPP1R16B	-1.555059631	6.303014902	-12.83266247	6.97E-18	1.51E-15	30.47753645
PVRIG	-1.769956277	6.852522549	-12.8222887	7.20E-18	1.54E-15	30.44536759
PYGL	1.472451462	9.686743529	12.78087231	8.20E-18	1.72E-15	30.31679309
PLEKHA1	-1.861254769	6.33675902	-12.75290285	8.96E-18	1.85E-15	30.2298343
FYN	-1.607754186	7.907897451	-12.71798473	1.00E-17	2.04E-15	30.12112518
PPP1R3D	1.177370531	7.457974314	12.716165	1.01E-17	2.04E-15	30.11545545
MTF1	1.029597146	7.343015863	12.68206983	1.12E-17	2.25E-15	30.00914316
CD63	1.440257108	10.78943392	12.67545051	1.14E-17	2.27E-15	29.98848543
AGFG1	1.290937443	6.551245451	12.65354621	1.23E-17	2.41E-15	29.92008433
RAB32	1.248134538	6.637245882	12.6228184	1.35E-17	2.61E-15	29.82402193
DPP4	-1.327854685	4.305909275	-12.61879277	1.37E-17	2.61E-15	29.81142754
CSF2RA	1.179859372	6.619674255	12.61777906	1.37E-17	2.61E-15	29.80825574
MCTP2	1.196708175	7.189673961	12.59137659	1.49E-17	2.81E-15	29.72559697
MAN1C1	-1.376896731	4.764797647	-12.57828899	1.56E-17	2.91E-15	29.68458885
DYRK2	-1.520970666	6.24042351	-12.56416969	1.63E-17	2.99E-15	29.64032243
HK3	1.978915769	8.98917902	12.55122106	1.70E-17	3.09E-15	29.59970286
BC043356	1.463797985	4.558092353	12.51425566	1.91E-17	3.39E-15	29.48362006
IFNGR1	1.262618969	9.344331902	12.49550019	2.02E-17	3.56E-15	29.42465237
HVCN1	-1.061820585	8.117704902	-12.47547899	2.16E-17	3.77E-15	29.36165337
CA4	2.2833687	7.226949118	12.47315879	2.17E-17	3.77E-15	29.35434913
SSBP3	-1.354375532	5.835879882	-12.46538612	2.23E-17	3.83E-15	29.32987474
GATA3	-1.551016786	4.892136	-12.44105901	2.41E-17	4.09E-15	29.25322195
TESPA1	-1.160205677	5.738660196	-12.44011273	2.42E-17	4.09E-15	29.25023871
NLRC4	2.153922415	6.629615294	12.42850431	2.51E-17	4.20E-15	29.21363221
TRIB2	-1.803001131	6.056677353	-12.42680584	2.52E-17	4.20E-15	29.20827467
CR1	1.676890471	7.035687098	12.39638997	2.78E-17	4.59E-15	29.11226781
MAP2K6	1.716759023	5.245005882	12.37169936	3.01E-17	4.89E-15	29.0342418
1-Mar	1.370402462	8.268232549	12.35971516	3.12E-17	5.01E-15	28.99634063
ABHD14B	-1.363578615	6.590106275	-12.34252552	3.30E-17	5.25E-15	28.94194335
NLRC3	-1.848703508	7.538634902	-12.32117945	3.53E-17	5.56E-15	28.874338
RSAD1	-1.032208046	6.18779549	-12.32038782	3.54E-17	5.56E-15	28.87182966
BIN1	-1.062467412	6.892538667	-12.28200172	4.01E-17	6.20E-15	28.75009983
VNN2	1.497361108	11.00349176	12.27145179	4.15E-17	6.37E-15	28.71660951
TMEM109	-1.082505692	6.739102353	-12.26588136	4.22E-17	6.44E-15	28.69892043
CLEC4D	3.069535046	6.942139804	12.24700525	4.48E-17	6.75E-15	28.63894802
DACH1	2.368325106	4.625383667	12.24675722	4.49E-17	6.75E-15	28.63815966
ITK	-2.173853138	8.578872745	-12.24189035	4.56E-17	6.81E-15	28.62268896
RAB13	1.9481542	6.015327451	12.22397093	4.83E-17	7.07E-15	28.56569996
PRF1	-2.249849208	8.388532451	-12.18362846	5.50E-17	7.94E-15	28.43724253
ASPH	1.73469658	4.699966039	12.16655132	5.81E-17	8.28E-15	28.38280069
TRIM68	-1.047134908	5.406124118	-12.15893939	5.96E-17	8.43E-15	28.35852138
APBA2	-1.0622949	6.188630294	-12.15075162	6.12E-17	8.60E-15	28.33239672
ADAM9	1.378690555	4.677538412	12.14577788	6.21E-17	8.64E-15	28.31652273
CPEB4	1.181515175	7.89861851	12.12916216	6.56E-17	9.03E-15	28.26346868
CST7	1.937637154	10.29231902	12.11375923	6.89E-17	9.39E-15	28.21425425
WDFY3	1.133201815	6.509286529	12.10292474	7.14E-17	9.60E-15	28.17961771
BCL11B	-1.747135331	6.367192157	-12.10288659	7.14E-17	9.60E-15	28.17949572
SBK1	-1.086252146	5.680845196	-12.08240795	7.63E-17	1.02E-14	28.11398525
SLC2A3	1.608057014	8.905650412	12.04666865	8.56E-17	1.13E-14	27.99952293
FCRL3	-1.416282208	5.333971176	-12.01305448	9.55E-17	1.25E-14	27.89171186
TXN	1.830707877	6.327022255	11.99927345	9.99E-17	1.29E-14	27.84746845
DUSP2	-1.141598446	5.226808235	-11.99181158	1.02E-16	1.32E-14	27.82350191
ALPL	2.605246969	7.223593922	11.98748917	1.04E-16	1.33E-14	27.80961552
CTSW	-1.767757692	8.297250196	-11.96702327	1.11E-16	1.41E-14	27.74383208
PARP1	-1.052537385	6.937394314	-11.95754853	1.14E-16	1.45E-14	27.71335866
PIK3C2B	-1.058473985	6.260309412	-11.93426893	1.23E-16	1.54E-14	27.63843434
ZNF831	-1.137209577	3.566670098	-11.90866346	1.34E-16	1.66E-14	27.55594132
SRPK1	1.185974262	7.959863529	11.90662375	1.35E-16	1.66E-14	27.54936627
LINC00266-1	1.921205569	5.113313333	11.89690081	1.39E-16	1.70E-14	27.51801655
CHPT1	1.532066994	7.088642922	11.89658759	1.40E-16	1.70E-14	27.51700641
TSHZ1	-1.371853792	6.077322157	-11.88634072	1.44E-16	1.74E-14	27.48395338
EXOC6	1.250868711	5.749413294	11.88303835	1.46E-16	1.75E-14	27.47329808
C8orf88	1.655844146	5.209153039	11.87535188	1.50E-16	1.77E-14	27.44849154
NELL2	-2.385120723	6.885034902	-11.8200629	1.79E-16	2.09E-14	27.26982723
PAQR8	-1.207718377	6.950453235	-11.81489372	1.82E-16	2.11E-14	27.25310254
MMP9	2.754181508	10.29956333	11.79415766	1.95E-16	2.23E-14	27.18597627
ARG1	1.639843671	4.061591294	11.75048684	2.25E-16	2.55E-14	27.04442036
ST6GALNAC3	2.0800288	4.548298039	11.74415089	2.30E-16	2.59E-14	27.02386189
SAT1	1.069567289	10.93194708	11.74097959	2.32E-16	2.59E-14	27.0135699
SH2D1B	-1.772124892	4.27018598	-11.73802469	2.34E-16	2.60E-14	27.003979
ZNF266	-1.116248738	7.549079216	-11.73667751	2.35E-16	2.60E-14	26.99960597
LPIN1	-1.212101949	5.634516353	-11.72386109	2.45E-16	2.69E-14	26.95799129
NAIP	1.983899168	7.129701216	11.72288721	2.46E-16	2.69E-14	26.95482825
LDLRAP1	-1.428122546	7.499103725	-11.71690612	2.51E-16	2.73E-14	26.93539959
SLC40A1	1.200605492	7.373155588	11.70143314	2.64E-16	2.86E-14	26.88511603
NMT2	-1.570409217	4.154106863	-11.69147996	2.73E-16	2.94E-14	26.85275387
PCED1B	-1.834624785	7.11111549	-11.6846098	2.79E-16	2.98E-14	26.83040835
GAS7	1.370725825	7.467487961	11.68323932	2.81E-16	2.98E-14	26.82595004
HMGB2	1.062469969	6.303477157	11.65984983	3.03E-16	3.18E-14	26.74982376
LCK	-1.872260792	8.139769706	-11.64989721	3.13E-16	3.28E-14	26.71740894
BCAT1	1.953819882	5.117022118	11.64640886	3.17E-16	3.29E-14	26.70604458
TSPO	1.407424985	10.53310118	11.64530522	3.18E-16	3.29E-14	26.70244879
NFKBIZ	1.007735908	9.494709118	11.59720719	3.72E-16	3.84E-14	26.54558486
DDX24	-1.134061969	7.059526961	-11.58895992	3.83E-16	3.93E-14	26.51865718
PGLYRP1	2.191743477	8.13829902	11.58658076	3.86E-16	3.94E-14	26.51088747
SIGIRR	-1.044765438	6.805375882	-11.58318506	3.90E-16	3.97E-14	26.49979674
LOC93622	-1.322704677	5.860401569	-11.57439149	4.02E-16	4.04E-14	26.47106887
ROPN1L	1.177625315	6.489089804	11.54153159	4.48E-16	4.41E-14	26.36362847
HP	3.594689523	6.793949216	11.48201696	5.45E-16	5.29E-14	26.1686762
ST3GAL4-AS1	1.988975862	6.252185294	11.46339876	5.80E-16	5.61E-14	26.10759332
LAT	-1.241003408	6.854915196	-11.44680552	6.13E-16	5.87E-14	26.05311576
MGST1	1.308617831	5.779052902	11.44204398	6.22E-16	5.94E-14	26.03747644
QPCT	1.385298769	10.12681275	11.39940039	7.17E-16	6.78E-14	25.89728115
GGH	2.331102708	5.839504902	11.36682816	7.99E-16	7.49E-14	25.79003684
FTO	-1.061958138	6.707031176	-11.36132447	8.14E-16	7.57E-14	25.77190225
TCF7	-1.522549069	7.496509314	-11.34713594	8.53E-16	7.83E-14	25.72513309
IL18RAP	2.016867246	10.18848843	11.32223369	9.27E-16	8.40E-14	25.64298532
TRDV3	-1.491598885	4.421233039	-11.29991395	9.99E-16	8.94E-14	25.56928834
CKAP4	1.244895011	6.800159078	11.29116861	1.03E-15	9.17E-14	25.54039468
RP11-285F7.2	-1.219700785	6.017342157	-11.28988859	1.03E-15	9.17E-14	25.53616481
AP5B1	1.8907622	6.334140784	11.28582358	1.05E-15	9.25E-14	25.52273042
LTB4R	1.252168757	7.228185863	11.27756411	1.08E-15	9.44E-14	25.4954272
CKLF	1.280632915	8.363700882	11.27214626	1.10E-15	9.57E-14	25.47751267
NDUFB1	1.078052323	7.554364902	11.25675201	1.15E-15	9.98E-14	25.42658975
UGCG	1.803408474	8.311601392	11.24242283	1.21E-15	1.04E-13	25.37916238
NUPL1	1.051840374	6.232994627	11.19020649	1.44E-15	1.22E-13	25.20610987
CCDC92	-1.361626508	6.512396667	-11.14707191	1.67E-15	1.40E-13	25.06289032
TKTL1	-1.100285631	4.725691471	-11.14457112	1.68E-15	1.41E-13	25.0545796
RP1-193H18.2	1.857289477	5.651507059	11.13444344	1.74E-15	1.45E-13	25.0209147
MAP3K14	-1.158234631	5.406617843	-11.13215035	1.75E-15	1.46E-13	25.01329055
CD59	1.373161775	6.453031098	11.12786422	1.78E-15	1.47E-13	24.99903801
IL18	1.171383492	4.099725098	11.12105723	1.82E-15	1.50E-13	24.97639809
HLA-DPA1	-2.049363638	8.60049198	-11.10700913	1.91E-15	1.57E-13	24.92965556
KIAA0355	-1.184855231	5.833692157	-11.09843558	1.96E-15	1.61E-13	24.90111616
ECRP	2.023751908	4.735487059	11.09378191	1.99E-15	1.63E-13	24.88562119
SEMA4A	1.074374177	7.087891569	11.09206654	2.00E-15	1.63E-13	24.87990896
JAK2	1.368270805	6.471416902	11.08886636	2.03E-15	1.64E-13	24.86925126
ATP11B	1.418561906	5.941866863	11.08668469	2.04E-15	1.65E-13	24.86198481
RRS1	-1.089669385	6.380696275	-11.08100598	2.08E-15	1.67E-13	24.84306791
CCR6	-1.354632215	4.316570784	-11.06516889	2.19E-15	1.76E-13	24.79028966
SPIB	-1.071407631	4.833305588	-11.05741505	2.25E-15	1.80E-13	24.76443771
SLAMF6	-1.129944692	6.808411765	-11.03493193	2.43E-15	1.93E-13	24.68943363
BST1	1.516575615	7.842660196	11.0251162	2.51E-15	1.98E-13	24.65666794
IL10RA	-1.202671831	8.950180784	-11.02415612	2.52E-15	1.98E-13	24.65346242
UBASH3A	-1.693415323	6.003898627	-11.00835272	2.66E-15	2.08E-13	24.6006816
MAN1A1	1.541427054	6.961997157	10.99376847	2.79E-15	2.17E-13	24.55194428
LOC101928429	1.510066985	6.648526471	10.97468516	2.98E-15	2.31E-13	24.48813115
CD74	-1.004705628	6.975422451	-10.97061878	3.02E-15	2.33E-13	24.47452747
DRAM1	1.303507077	7.11658902	10.96845785	3.04E-15	2.34E-13	24.46729745
CD81	-1.254066862	8.013930196	-10.94824028	3.26E-15	2.47E-13	24.39962484
CACNA2D3	-1.796626215	4.77795451	-10.93469293	3.41E-15	2.58E-13	24.35424987
RHOT1	1.049112186	7.412933667	10.92576465	3.51E-15	2.64E-13	24.32433306
NSUN7	1.299788562	3.814524706	10.91863335	3.60E-15	2.70E-13	24.30043033
S1PR1	-1.238619738	6.41324	-10.91418292	3.65E-15	2.73E-13	24.28551008
WSB1	1.150007951	7.225693843	10.90558646	3.76E-15	2.79E-13	24.25668298
TRAC	-1.878244169	9.176537157	-10.88962764	3.97E-15	2.91E-13	24.20314235
LY9	-1.296574958	6.463100922	-10.87013925	4.24E-15	3.06E-13	24.13771659
GPRASP1	-1.784580231	5.10947	-10.85942185	4.40E-15	3.16E-13	24.10171603
ADM	1.571833677	9.226351373	10.85671141	4.44E-15	3.18E-13	24.09260916
AL833181	-1.432635046	6.436788235	-10.85423532	4.48E-15	3.20E-13	24.08428889
SYTL2	-1.476011742	5.116610706	-10.83283243	4.81E-15	3.43E-13	24.01233758
CEBPD	1.160756115	7.93899902	10.82851612	4.88E-15	3.47E-13	23.99782021
H2BFS	1.273029923	8.191607647	10.82052735	5.02E-15	3.55E-13	23.97094478
ALPK1	1.066142605	6.809831961	10.81687886	5.08E-15	3.58E-13	23.95866804
GPR18	-1.833206877	6.703842745	-10.8106476	5.19E-15	3.65E-13	23.9376967
LIN7A	1.725191894	5.709949353	10.80535015	5.28E-15	3.70E-13	23.91986425
BMX	2.335490462	5.514700196	10.80404194	5.31E-15	3.71E-13	23.91545997
BACH2	-1.754076162	5.553310294	-10.79140452	5.54E-15	3.83E-13	23.87290319
MANSC1	1.404908785	8.490819608	10.76754249	6.01E-15	4.14E-13	23.79249264
CD7	-1.540269669	6.339340882	-10.75853808	6.20E-15	4.25E-13	23.76213092
C9orf84	1.272972792	4.022278922	10.75805526	6.21E-15	4.25E-13	23.7605026
SCRN1	-1.2670618	6.143053725	-10.74937626	6.39E-15	4.35E-13	23.73122799
BRD1	-1.030168831	6.17430549	-10.73857327	6.63E-15	4.50E-13	23.6947759
FLOT1	1.005712803	7.679601451	10.73021151	6.82E-15	4.58E-13	23.66655114
TXK	-1.989271969	6.170492549	-10.70982537	7.32E-15	4.84E-13	23.597702
MCTP1	1.3078163	6.519202078	10.70347447	7.48E-15	4.92E-13	23.5762428
FGD4	1.524676148	5.905951039	10.69603615	7.67E-15	5.03E-13	23.5511029
ITGAM	1.194554769	9.600514706	10.67255599	8.31E-15	5.37E-13	23.47169994
CD55	1.300633868	10.16324369	10.66785543	8.44E-15	5.44E-13	23.45579578
DIRC2	1.166634492	6.054333039	10.62095384	9.91E-15	6.31E-13	23.29695608
SLC11A1	1.202879097	6.563964961	10.60845725	1.03E-14	6.53E-13	23.25458842
AIM2	1.848924077	7.541402745	10.5884739	1.11E-14	6.95E-13	23.186798
ZNF703	-1.182273415	4.590451176	-10.58080649	1.14E-14	7.08E-13	23.16077443
HIST1H2BH	1.249441123	6.370940784	10.57639532	1.15E-14	7.15E-13	23.14579944
TMEM260	1.0545954	6.979416471	10.57622238	1.16E-14	7.15E-13	23.14521229
NQO2	1.198111785	7.384370686	10.57315255	1.17E-14	7.20E-13	23.13478934
TRBC1	-1.976745868	9.763476765	-10.569413	1.18E-14	7.27E-13	23.12209098
IL10RB-AS1	1.828052208	5.367945784	10.55085882	1.26E-14	7.71E-13	23.05906118
MAP4K1	-1.0700508	6.038922706	-10.52817654	1.36E-14	8.19E-13	22.98195044
ZAP70	-1.483860085	6.91717951	-10.48737684	1.57E-14	9.39E-13	22.84308904
RAB27A	1.160505535	8.699230353	10.48683904	1.57E-14	9.39E-13	22.84125729
HIST1H2BE	1.119224769	6.296231176	10.48501171	1.58E-14	9.42E-13	22.83503309
TRANK1	-1.378081631	7.43853098	-10.47876104	1.61E-14	9.60E-13	22.81373921
ZFP3	-1.094033462	4.825657451	-10.46992244	1.66E-14	9.87E-13	22.78362103
IL1R1	1.4387009	5.183781961	10.45353384	1.76E-14	1.04E-12	22.72775044
AGPAT9	1.377983338	8.56625451	10.44931623	1.79E-14	1.05E-12	22.71336683
DKFZp667F0711	1.323259831	4.501307451	10.44461844	1.82E-14	1.07E-12	22.6973431
MYBL1	-1.576976538	5.461566176	-10.38624942	2.22E-14	1.26E-12	22.4980284
KIAA1147	-1.066771342	6.061024667	-10.36611248	2.38E-14	1.34E-12	22.4291705
KLF12	-1.023083026	4.751902941	-10.35270822	2.49E-14	1.39E-12	22.38330777
DNMT1	-1.198518754	7.154308039	-10.34827294	2.53E-14	1.41E-12	22.36812768
HIST1H2BD	1.423765308	7.876853137	10.33984024	2.61E-14	1.44E-12	22.33925962
ZNF438	1.280812808	6.041140392	10.33616114	2.64E-14	1.45E-12	22.3266621
CD2	-1.807957631	8.47281451	-10.33613656	2.64E-14	1.45E-12	22.32657792
SH2D2A	-1.106123954	6.244946471	-10.29390174	3.05E-14	1.65E-12	22.18184626
PFKFB3	1.800534785	8.026745294	10.28547176	3.14E-14	1.69E-12	22.15293259
CYSTM1	1.862253615	9.306640196	10.22353078	3.90E-14	2.06E-12	21.94022397
PECR	1.267580631	5.846141176	10.22080846	3.93E-14	2.07E-12	21.93086496
SLC22A15	1.326301923	6.976903922	10.21735241	3.98E-14	2.08E-12	21.91898216
HLA-DPB1	-1.245868477	6.608906765	-10.21345287	4.04E-14	2.11E-12	21.90557286
CDK5RAP2	1.035979783	6.035064196	10.19723376	4.27E-14	2.21E-12	21.84978104
PTCD3	-1.001034803	5.329434412	-10.18223086	4.50E-14	2.31E-12	21.79814523
IL18R1	2.7860328	6.920487647	10.18185117	4.50E-14	2.31E-12	21.79683809
NOG	-1.779818723	3.907358235	-10.17492668	4.61E-14	2.36E-12	21.77299665
RP1-30M3.5	1.224306877	5.601067647	10.12891449	5.42E-14	2.73E-12	21.61443094
SIGLEC17P	-1.149907446	5.201056275	-10.12741904	5.44E-14	2.73E-12	21.6092732
RGL4	2.289351215	7.234648627	10.10218449	5.94E-14	2.94E-12	21.52220112
MATK	-1.103344677	5.664142157	-10.10018526	5.98E-14	2.95E-12	21.51529958
TP53I3	1.782388046	5.869779216	10.0975308	6.04E-14	2.97E-12	21.50613541
STOM	1.264794075	6.92742502	10.08028058	6.41E-14	3.13E-12	21.44656129
SATB1	-1.042317795	7.56884198	-10.07191447	6.60E-14	3.21E-12	21.41765627
TGFBR3	-2.288841762	6.301155294	-10.06341297	6.80E-14	3.30E-12	21.38827512
FLOT2	1.017350292	8.381401569	10.04371502	7.29E-14	3.51E-12	21.32016699
CLIC3	-2.070664923	5.559944902	-10.01085668	8.17E-14	3.89E-12	21.20645553
GNLY	-2.704455877	9.017875588	-10.00925897	8.22E-14	3.90E-12	21.20092322
ACSL4	1.302735385	5.594225608	9.97442759	9.28E-14	4.35E-12	21.08024189
HIST1H2BK	1.008404246	10.63718804	9.96367854	9.64E-14	4.51E-12	21.04297131
RCAN3	-1.248478357	5.346992118	-9.958276444	9.82E-14	4.57E-12	21.02423544
MYC	-1.257902292	7.793816078	-9.951539597	1.01E-13	4.66E-12	21.00086565
LAMTOR5	1.187471646	8.931834902	9.945570525	1.03E-13	4.75E-12	20.98015492
LEF1	-1.537862568	5.842638392	-9.939375905	1.05E-13	4.81E-12	20.95865732
LOC100505812	1.268150762	6.649133431	9.916448082	1.14E-13	5.21E-12	20.87905149
MEF2A	1.244435208	5.816854549	9.915119712	1.14E-13	5.22E-12	20.87443753
SPTLC2	1.139531443	6.502358078	9.880861527	1.29E-13	5.86E-12	20.75537651
FLT3LG	-1.476069662	5.530250098	-9.878726253	1.30E-13	5.89E-12	20.7479512
CXXC5	-1.203332782	7.157046549	-9.873047915	1.32E-13	6.00E-12	20.72820254
C3AR1	2.007227554	8.605446078	9.869289642	1.34E-13	6.05E-12	20.71512967
ID3	-1.227851169	4.913567059	-9.86783816	1.35E-13	6.07E-12	20.71008037
GSR	1.053038085	6.911352745	9.857910055	1.40E-13	6.27E-12	20.67553696
LILRA5	1.630451206	5.921446059	9.851695401	1.43E-13	6.37E-12	20.65390834
LRRN3	-2.506309154	5.089186765	-9.822860524	1.58E-13	6.99E-12	20.55349894
RP11-732A19.1	-1.286206954	4.619057451	-9.812803662	1.64E-13	7.19E-12	20.51845692
DYSF	1.176396262	9.331218627	9.810786576	1.65E-13	7.22E-12	20.51142725
DNAJC3	1.107711362	7.230376196	9.801082299	1.71E-13	7.43E-12	20.47760094
LINC00954	-1.070992477	4.802728235	-9.784256054	1.81E-13	7.83E-12	20.41892473
FAM171A1	-1.088294031	4.669708235	-9.776192071	1.86E-13	8.00E-12	20.39079303
THEM4	-1.168119255	5.083798863	-9.770696269	1.90E-13	8.12E-12	20.37161647
ACSL1	1.165333738	10.98421951	9.750649194	2.04E-13	8.70E-12	20.30163778
PEA15	-1.134062108	6.35992049	-9.721820808	2.25E-13	9.53E-12	20.20092859
FKBP5	2.022829571	8.720864608	9.715649662	2.30E-13	9.72E-12	20.17935845
RETN	3.045985231	6.166719216	9.70548243	2.39E-13	1.01E-11	20.14381165
ACER3	1.330915662	5.408026824	9.696676218	2.46E-13	1.03E-11	20.11301416
TBX21	-1.543416646	6.383712941	-9.68916743	2.53E-13	1.05E-11	20.08674742
TMEM167A	1.188501092	8.180084118	9.675681908	2.65E-13	1.10E-11	20.03955788
F5	1.620954783	6.732426745	9.671581617	2.69E-13	1.11E-11	20.02520593
KLHL2	1.747084554	8.900592157	9.670215198	2.70E-13	1.11E-11	20.02042275
TIAM1	-1.146979985	5.767214706	-9.670003333	2.71E-13	1.11E-11	20.01968109
RP11-6I2.3	1.630436092	5.032904314	9.66711517	2.73E-13	1.12E-11	20.00957027
GPR97	1.398843469	8.174125686	9.657191545	2.83E-13	1.16E-11	19.97482301
IL7R	-1.840547738	10.00089275	-9.646773872	2.94E-13	1.19E-11	19.93833441
PGM2	1.368074803	6.98412002	9.630423349	3.11E-13	1.26E-11	19.88104203
LRG1	1.505110954	8.575646667	9.625466847	3.17E-13	1.28E-11	19.86366873
PFKFB2	1.548840548	5.218890745	9.623453246	3.19E-13	1.28E-11	19.85661
ATP6V1C1	1.4037697	6.323452098	9.614476602	3.29E-13	1.32E-11	19.82513684
VSIG4	2.591128985	5.912554118	9.609993933	3.35E-13	1.33E-11	19.80941685
IMP3	-1.058688723	7.490813137	-9.605378587	3.40E-13	1.35E-11	19.79322934
MAP3K7CL	-1.935321523	6.138105098	-9.574467673	3.79E-13	1.49E-11	19.68475624
KCNE1	1.493517446	4.349987451	9.548583503	4.16E-13	1.62E-11	19.59384505
FAM126B	1.28671952	7.359571137	9.543883805	4.23E-13	1.64E-11	19.57733103
ANP32A-IT1	1.2263978	6.416229608	9.540432243	4.28E-13	1.65E-11	19.56520128
SIPA1L2	1.326354058	6.06692598	9.540182566	4.28E-13	1.65E-11	19.5643238
GPR84	2.952158646	5.871487255	9.52003823	4.60E-13	1.74E-11	19.4935055
SLPI	2.274933938	7.651977843	9.490747707	5.11E-13	1.91E-11	19.39045752
MAL	-1.544669985	7.259600784	-9.470193569	5.49E-13	2.04E-11	19.31809192
POMP	1.017332485	6.01364549	9.435037782	6.22E-13	2.28E-11	19.19421646
RASGRP1	-1.8602142	7.725214706	-9.43063033	6.32E-13	2.31E-11	19.17867731
TBC1D4	-1.701544008	5.915635392	-9.421493682	6.53E-13	2.38E-11	19.1464583
OSCAR	1.186868062	6.643180392	9.404858851	6.93E-13	2.52E-11	19.08777615
BAG3	-1.235194815	5.519438039	-9.397705178	7.11E-13	2.57E-11	19.06253168
CCR3	-2.502447785	6.347534706	-9.384582673	7.45E-13	2.69E-11	19.01621036
MLLT3	-1.104126937	4.480885118	-9.367384906	7.92E-13	2.85E-11	18.95547725
SIDT1	-1.338598262	5.773512157	-9.361674179	8.08E-13	2.89E-11	18.93530347
DOCK10	-1.152732762	5.157849118	-9.358141663	8.18E-13	2.92E-11	18.92282282
MMP8	4.829404246	5.873748824	9.350095495	8.42E-13	2.99E-11	18.89439038
KLHL8	1.228285338	6.731224882	9.337101759	8.82E-13	3.12E-11	18.84846116
CLEC4E	1.681044692	7.843706176	9.335669175	8.87E-13	3.13E-11	18.84339634
DPY19L3	1.713374738	6.936001961	9.327954823	9.11E-13	3.20E-11	18.81611915
RHOH	-1.163935669	7.567163431	-9.294472347	1.03E-12	3.55E-11	18.69765954
RNASE3	2.572197738	6.421985294	9.266863707	1.13E-12	3.88E-11	18.59989765
CD58	1.066013458	6.310911922	9.263027211	1.15E-12	3.93E-11	18.58630671
SKAP1	-1.269654769	6.27792902	-9.255244437	1.18E-12	4.03E-11	18.55873148
LRBA	-1.048050423	5.551845784	-9.253352826	1.19E-12	4.05E-11	18.5520284
GZMB	-1.948530785	8.281581765	-9.252735931	1.19E-12	4.05E-11	18.5498423
TIGD3	-1.064413985	5.781461176	-9.247892624	1.21E-12	4.11E-11	18.53267774
CTSO	-1.002394908	6.637762745	-9.241077542	1.24E-12	4.19E-11	18.50852136
NDUFB3	1.308855954	6.907845098	9.229000697	1.30E-12	4.34E-11	18.46570329
ECHDC3	1.935306785	7.371350588	9.221023582	1.34E-12	4.46E-11	18.43741288
PCMT1	1.312437877	8.110362176	9.216668033	1.36E-12	4.50E-11	18.42196356
SIGLEC5	1.108591738	8.891949216	9.188642105	1.50E-12	4.90E-11	18.32251041
1-Sep	-1.296471769	6.041389608	-9.186496407	1.51E-12	4.93E-11	18.31489304
CCL5	-1.694085285	9.173565078	-9.181269421	1.54E-12	5.01E-11	18.29633503
EMB	1.151340885	8.014170098	9.166563189	1.62E-12	5.27E-11	18.24410765
OPLAH	1.672008185	5.547893529	9.160669964	1.66E-12	5.36E-11	18.22317276
DDHD2	-1.542074508	4.929121569	-9.151718125	1.71E-12	5.52E-11	18.19136624
DAAM2	2.752006692	5.925839804	9.140503832	1.78E-12	5.72E-11	18.15151029
MGAM	1.628592169	9.845066275	9.137637977	1.80E-12	5.77E-11	18.14132304
NDUFAF1	1.142149646	6.000811569	9.131303952	1.84E-12	5.87E-11	18.11880472
GMFG	1.343887892	9.985404118	9.116407247	1.94E-12	6.15E-11	18.06582998
GPR56	-1.1170167	5.869964706	-9.107266586	2.01E-12	6.34E-11	18.03331417
DDAH2	1.316607738	6.753601588	9.086833197	2.16E-12	6.79E-11	17.96059875
KLRF1	-2.408986031	6.730466275	-9.082983523	2.19E-12	6.87E-11	17.94689471
B4GALT5	1.214841146	8.63721098	9.079421951	2.22E-12	6.93E-11	17.93421503
FAM105A	1.241679535	5.526969176	9.078001887	2.23E-12	6.96E-11	17.92915908
PADI4	1.229545949	6.424668667	9.070557001	2.29E-12	7.13E-11	17.90264948
HLA-DMB	-1.527501492	7.091722549	-9.038935783	2.57E-12	7.89E-11	17.78999612
ORM1	2.447165554	6.481240196	9.018448001	2.76E-12	8.44E-11	17.71695754
GSTO1	1.2519859	9.147513922	9.00559009	2.89E-12	8.79E-11	17.67109975
P2RY10	-1.3891221	5.077679706	-8.981131303	3.16E-12	9.50E-11	17.58382603
ZDHHC20	1.483101423	6.595298922	8.976816335	3.21E-12	9.64E-11	17.56842378
C9orf72	1.091810322	5.793897824	8.959683773	3.41E-12	1.02E-10	17.50725274
PLA2G4A	1.613054215	4.116231765	8.943451582	3.62E-12	1.07E-10	17.44927224
GPR183	-1.584806308	6.922933529	-8.920072797	3.94E-12	1.16E-10	17.36572342
ITGA6	-1.098075862	5.48757902	-8.913192678	4.04E-12	1.18E-10	17.34112674
ZDHHC19	2.179995308	5.776587157	8.910490004	4.08E-12	1.19E-10	17.33146345
EOMES	-1.893899662	6.503573725	-8.909414257	4.09E-12	1.20E-10	17.32761698
CAMK4	-1.265675705	4.971893882	-8.909106473	4.10E-12	1.20E-10	17.32651644
SAMD3	-1.032060915	4.648135098	-8.898149246	4.26E-12	1.24E-10	17.28733145
ATP8B2	-1.076354677	6.009716765	-8.895676855	4.30E-12	1.25E-10	17.27848829
CMTM2	1.0810044	10.61229588	8.89519268	4.31E-12	1.25E-10	17.27675645
NR3C2	-1.071211508	4.026481373	-8.884183665	4.48E-12	1.29E-10	17.23737287
MAB21L3	1.842976523	3.582987059	8.867667956	4.76E-12	1.35E-10	17.17826995
PSTPIP2	1.502418938	7.308746667	8.862571907	4.85E-12	1.38E-10	17.16002853
FCGR1B	1.910328969	8.66238	8.857970568	4.93E-12	1.39E-10	17.14355602
STXBP3	1.096456415	7.12010598	8.850693711	5.06E-12	1.43E-10	17.1175016
PPP4R2	1.116710602	6.042554804	8.832250845	5.41E-12	1.51E-10	17.05144755
PDZD8	1.160871085	5.441865431	8.808862863	5.88E-12	1.64E-10	16.96764072
ATIC	-1.032232046	7.349117255	-8.796278881	6.16E-12	1.70E-10	16.92252907
SYCP3	1.017731923	3.392868725	8.789896356	6.30E-12	1.74E-10	16.89964362
TPST1	1.951978277	6.51469098	8.775689586	6.63E-12	1.82E-10	16.848691
IDI1	1.033073363	7.221507412	8.761559652	6.98E-12	1.90E-10	16.79799731
ELL2	1.11492714	4.895924588	8.741760946	7.50E-12	2.03E-10	16.72693816
ATP13A3	1.031963423	5.89415	8.708430499	8.46E-12	2.26E-10	16.60724012
HLA-DMA	-1.365570231	8.514672941	-8.699454248	8.74E-12	2.33E-10	16.57498876
FAR2	1.086206991	5.442956824	8.694976555	8.89E-12	2.36E-10	16.55889814
TRG-AS1	-1.391958277	7.733299412	-8.694830023	8.89E-12	2.36E-10	16.55837154
PTGDR	-1.023704765	4.394940176	-8.685496056	9.20E-12	2.43E-10	16.5248246
PRKACB	-1.003539431	6.017664863	-8.678053411	9.45E-12	2.48E-10	16.4980702
KCNJ2-AS1	1.661016262	3.557099804	8.673016143	9.62E-12	2.52E-10	16.47996002
HSP90AB1	-1.115915569	8.305367667	-8.664833733	9.91E-12	2.58E-10	16.45053801
NR1D2	-1.637974169	5.877477745	-8.659113934	1.01E-11	2.63E-10	16.42996782
SLC37A3	1.412603431	6.879551569	8.652774936	1.04E-11	2.68E-10	16.40716778
RTN1	-1.415365654	5.381168039	-8.649203732	1.05E-11	2.71E-10	16.39432152
TIMP1	1.175334646	10.35346941	8.642726929	1.07E-11	2.77E-10	16.37102074
PRO2852	1.030201554	8.105770392	8.636857014	1.10E-11	2.81E-10	16.34990046
CSGALNACT2	1.470635102	7.721287902	8.634036941	1.11E-11	2.84E-10	16.33975272
KIAA0101	1.5608372	4.928003725	8.624826013	1.15E-11	2.93E-10	16.30660384
BLOC1S1	1.225326708	8.091941961	8.584086898	1.33E-11	3.37E-10	16.15991076
HIST1H4D	1.315737785	4.280625882	8.582025461	1.34E-11	3.39E-10	16.15248457
LOC101060510	1.148102523	4.841731569	8.575074984	1.37E-11	3.47E-10	16.12744359
GCA	1.097352631	10.41264627	8.568409248	1.41E-11	3.54E-10	16.10342503
PTPN4	-1.236665622	4.584529176	-8.536786346	1.58E-11	3.89E-10	15.98943319
SLFN5	-1.265804212	6.324363569	-8.52701464	1.64E-11	4.02E-10	15.95419382
LOC101928054	-1.036113646	5.00751	-8.477492928	1.96E-11	4.76E-10	15.77549784
GPR160	1.708591508	8.286257451	8.475854743	1.97E-11	4.78E-10	15.76958352
GIMAP6	-1.030879131	8.041996176	-8.472424032	2.00E-11	4.83E-10	15.75719703
CARD16	1.080727069	5.733780098	8.453008317	2.14E-11	5.15E-10	15.68708132
EPHX2	-1.078775815	4.044477059	-8.442070053	2.23E-11	5.35E-10	15.64756835
RNF125	-1.033078354	5.667549804	-8.438352909	2.26E-11	5.40E-10	15.63413876
MILR1	1.1744178	5.42598	8.43295803	2.30E-11	5.49E-10	15.614646
NME8	1.335134892	5.894779804	8.410976382	2.50E-11	5.88E-10	15.53520097
TNFAIP6	2.081435046	8.525517549	8.410875533	2.50E-11	5.88E-10	15.53483641
MPEG1	-1.372681923	9.458136373	-8.40545928	2.55E-11	5.97E-10	15.51525608
RP11-330O11.3	1.247146185	3.960239216	8.398365923	2.61E-11	6.10E-10	15.48960978
GSPT2	-1.095138246	5.206198627	-8.361230348	2.99E-11	6.90E-10	15.35528881
RARRES3	-1.531150231	8.092999608	-8.360715468	3.00E-11	6.90E-10	15.35342582
KLRC3	-1.4084062	3.537080196	-8.356167354	3.05E-11	6.98E-10	15.33696855
LDHA	1.204829477	10.58179039	8.3559007	3.05E-11	6.98E-10	15.33600363
CTSD	1.091510785	6.618176078	8.335717589	3.29E-11	7.48E-10	15.26295448
CEACAM4	1.006093815	7.939711373	8.323141825	3.44E-11	7.80E-10	15.21742519
ECI2	-1.083768508	6.116911765	-8.316047495	3.53E-11	7.97E-10	15.19173633
PDE4B	-1.013664412	5.553638627	-8.295031074	3.81E-11	8.56E-10	15.11561587
S100P	2.539486431	10.08833294	8.293038704	3.84E-11	8.61E-10	15.10839813
TAGAP	-1.090430815	8.015015294	-8.291587245	3.86E-11	8.65E-10	15.10313978
HPSE	1.422625269	7.064402941	8.247124591	4.54E-11	9.98E-10	14.94199595
CD96	-1.115515408	4.338926471	-8.243230895	4.61E-11	1.01E-09	14.92787835
DPH3	1.028349508	6.427249412	8.234466952	4.76E-11	1.04E-09	14.89609897
GLRX	1.305136354	8.869473431	8.22129604	5.00E-11	1.08E-09	14.84833043
CD8A	-1.690383108	7.480136863	-8.21013139	5.20E-11	1.12E-09	14.80782999
NDUFA1	1.326344477	7.324319216	8.199099201	5.42E-11	1.16E-09	14.76780271
DHRS9	1.915066688	7.502566627	8.180632003	5.80E-11	1.23E-09	14.70078332
ANKRD36B	-1.398827077	6.637566471	-8.174463468	5.93E-11	1.26E-09	14.67839259
FGFBP2	-2.233681308	6.57375451	-8.170042822	6.03E-11	1.27E-09	14.66234502
CCR7	-1.870344338	7.814063922	-8.167328937	6.09E-11	1.28E-09	14.65249268
KLRB1	-1.822492292	7.475435882	-8.152675141	6.42E-11	1.34E-09	14.59928694
C9orf91	-1.199210938	4.946961961	-8.150988421	6.46E-11	1.35E-09	14.59316191
CCPG1	1.2063312	7.515511176	8.141677267	6.69E-11	1.39E-09	14.55934719
CECR1	-1.442036323	8.968398627	-8.138271851	6.77E-11	1.41E-09	14.54697873
SGK1	-1.225660754	8.493852941	-8.129099758	7.00E-11	1.45E-09	14.51366244
DHFR	1.051950969	4.967547529	8.126404254	7.07E-11	1.46E-09	14.50387051
TSPAN2	1.206534768	6.202218196	8.119234193	7.26E-11	1.49E-09	14.47782192
CTD-2165H16.3	1.401464	6.672597843	8.079319999	8.41E-11	1.70E-09	14.33276309
SORT1	1.255436982	6.005384176	8.063175919	8.92E-11	1.80E-09	14.27406665
CYP1B1	2.053710472	7.108675373	8.062650026	8.94E-11	1.80E-09	14.27215439
PLEKHO1	-1.126679569	7.349083137	-8.061076762	8.99E-11	1.81E-09	14.26643355
MTR	-1.029273323	5.123403824	-8.043624191	9.58E-11	1.90E-09	14.20296224
LY96	1.637037385	8.633876078	8.039111886	9.74E-11	1.93E-09	14.18654935
ITGA7	1.7426815	5.300701863	8.032019841	1.00E-10	1.97E-09	14.16075088
RNF144B	1.022154271	6.688221216	8.028434411	1.01E-10	1.98E-09	14.1477073
SGMS2	1.132882612	5.007687078	7.996775172	1.14E-10	2.19E-09	14.03250457
CSTA	1.517149046	9.242823333	7.991663459	1.16E-10	2.23E-09	14.01389918
GNG10	1.185600031	10.43409275	7.971956965	1.25E-10	2.38E-09	13.94216031
RP11-44F14.8	-1.051533262	4.46369902	-7.966608553	1.27E-10	2.42E-09	13.92268686
WIPI1	1.122035938	6.878353922	7.938095951	1.41E-10	2.66E-09	13.81885009
BIK	1.114462708	5.787477059	7.914390363	1.54E-10	2.87E-09	13.7324905
HIST1H1C	1.734804138	7.650232353	7.912102741	1.55E-10	2.90E-09	13.72415532
ATP9A	1.092695654	4.899353529	7.909864388	1.57E-10	2.92E-09	13.71599943
LOC102724611	-1.019455523	4.580051176	-7.894502054	1.66E-10	3.08E-09	13.66001757
ARL4A	1.078129677	7.188673137	7.893209375	1.67E-10	3.09E-09	13.65530644
MS4A4A	2.281956263	6.102864412	7.881833483	1.74E-10	3.20E-09	13.61384417
STXBP5	1.004955348	6.259478137	7.869769723	1.82E-10	3.32E-09	13.56986862
LOC100129550	1.040217092	7.416502353	7.869448062	1.82E-10	3.32E-09	13.568696
NFE4	1.119455985	6.577777451	7.818703309	2.19E-10	3.94E-09	13.38365006
ACN9	1.065503369	4.975330196	7.803893604	2.32E-10	4.12E-09	13.32962511
APOL3	-1.197969077	6.380576667	-7.784908459	2.48E-10	4.37E-09	13.2603558
DSC2	1.6902525	5.973103353	7.766442373	2.66E-10	4.65E-09	13.19296708
A2M-AS1	-2.105660908	6.291909412	-7.739450618	2.94E-10	5.10E-09	13.09444266
CHRM3-AS2	-1.619513154	5.191137843	-7.737861936	2.95E-10	5.13E-09	13.08864289
AMPH	1.352933031	4.624131765	7.728872307	3.05E-10	5.29E-09	13.0558229
RP2	1.162062592	5.798311667	7.728080906	3.06E-10	5.30E-09	13.05293346
GIMAP4	-1.035990369	9.358287647	-7.727289276	3.07E-10	5.31E-09	13.05004316
GZMK	-1.712084277	7.776183922	-7.72467367	3.10E-10	5.36E-09	13.04049323
LOC102724356	-1.129400862	7.015509412	-7.710250457	3.27E-10	5.61E-09	12.98782792
PCOLCE2	2.052192185	3.438158824	7.695046673	3.46E-10	5.88E-09	12.93230474
PET100	1.139081385	7.077462157	7.675297008	3.72E-10	6.28E-09	12.86016891
CD160	-1.719651108	5.278533922	-7.664233541	3.88E-10	6.53E-09	12.81975401
PEBP1	-1.046189625	6.745873667	-7.636245976	4.30E-10	7.16E-09	12.71749837
CXCL8	-1.385992669	4.251774902	-7.632841812	4.35E-10	7.24E-09	12.70505927
NUSAP1	1.473759846	5.427842549	7.63161579	4.37E-10	7.27E-09	12.7005792
METTL7B	2.256383938	5.25370098	7.601930229	4.88E-10	8.02E-09	12.59209045
GOLGA8A	-1.011265115	5.787496078	-7.571585354	5.46E-10	8.85E-09	12.48116706
C5orf30	1.968119431	5.832789804	7.545518826	6.01E-10	9.62E-09	12.38586387
FAR1	1.053456386	7.210291157	7.54394101	6.04E-10	9.65E-09	12.3800946
CSF1R	-1.078718631	7.242459412	-7.522516911	6.54E-10	1.03E-08	12.30175174
ANKRD22	2.215154454	6.045748627	7.484567802	7.53E-10	1.17E-08	12.1629557
C1QB	1.289701985	4.358103529	7.446362332	8.67E-10	1.33E-08	12.02319261
KLRG1	-1.228572492	6.638373725	-7.431480847	9.16E-10	1.40E-08	11.968746
KLRD1	-1.387577546	6.339403725	-7.397128046	1.04E-09	1.56E-08	11.84304623
CPA3	-1.657206292	4.704323333	-7.349118648	1.24E-09	1.84E-08	11.66734772
PLP2	1.051732308	10.21487725	7.345115287	1.26E-09	1.86E-08	11.65269546
BCL2A1	2.055471938	8.218027255	7.340341649	1.28E-09	1.89E-08	11.63522377
MMRN1	1.505491969	3.12306451	7.304417048	1.47E-09	2.12E-08	11.5037311
ZNF608	1.559553277	4.441391176	7.270280722	1.66E-09	2.38E-08	11.37877406
CORO2A	1.025105085	5.211035392	7.259924646	1.73E-09	2.46E-08	11.34086386
HLA-DRA	-1.264195285	10.26645069	-7.235757437	1.89E-09	2.66E-08	11.25239362
TCL1A	-1.552236231	6.563130882	-7.222435825	1.99E-09	2.79E-08	11.20362554
CENPW	1.515216985	5.058051961	7.220654461	2.00E-09	2.80E-08	11.19710424
ZNF600	-1.425962277	5.970668039	-7.213977659	2.05E-09	2.87E-08	11.17266145
EXOSC4	1.086332818	6.245516451	7.213753724	2.05E-09	2.87E-08	11.17184165
CX3CR1	-1.473782523	8.09296549	-7.19704293	2.18E-09	3.03E-08	11.11066555
CRY1	-1.129316123	4.831109412	-7.192055772	2.22E-09	3.08E-08	11.09240815
UBL5	1.040292385	7.842873137	7.180123391	2.32E-09	3.20E-08	11.04872509
MSANTD2	-1.218823831	5.286548431	-7.180122027	2.32E-09	3.20E-08	11.04872009
LOC101926918	1.092365338	7.139163333	7.144092345	2.65E-09	3.60E-08	10.91682062
ZNF121	-1.060850554	6.850838627	-7.143740238	2.66E-09	3.61E-08	10.91553162
CD27	-1.270237046	8.404641373	-7.11342849	2.97E-09	4.01E-08	10.80456784
CD72	-1.015235831	5.190640392	-7.093272021	3.20E-09	4.29E-08	10.7307827
IL32	-1.331537415	8.623449804	-7.092346151	3.22E-09	4.29E-08	10.7273935
NRN1	1.058844508	3.980175882	7.082689986	3.33E-09	4.44E-08	10.69204701
DEFA4	3.504641462	7.996201961	7.066297801	3.54E-09	4.70E-08	10.63204494
LRRN1	1.533289938	3.469428824	7.054221742	3.70E-09	4.89E-08	10.5878432
VMP1	1.056331877	6.953373333	7.030415922	4.05E-09	5.30E-08	10.50071165
CYBRD1	1.131728862	6.280079412	7.017875166	4.24E-09	5.52E-08	10.45481392
OLFM4	3.964030323	5.410199804	6.992505806	4.66E-09	5.99E-08	10.36197131
ZNF83	-1.045226869	5.202952843	-6.978589382	4.90E-09	6.27E-08	10.31104622
ELANE	2.8438036	6.233928627	6.942646944	5.60E-09	7.08E-08	10.17953497
ARHGEF3	-1.060003538	7.107788039	-6.927150499	5.93E-09	7.45E-08	10.12284164
FAM169A	-1.259827208	4.103487549	-6.920772942	6.07E-09	7.60E-08	10.0995109
BTN3A3	-1.253010669	6.496522647	-6.904344555	6.45E-09	7.99E-08	10.03941553
OAS2	-1.116373668	5.479705686	-6.878286164	7.11E-09	8.68E-08	9.944105632
RRM2	2.355303015	5.959554314	6.867697262	7.39E-09	9.01E-08	9.905380751
NABP1	1.12282138	7.257093863	6.85708584	7.69E-09	9.33E-08	9.8665763
HIST1H2AE	1.139538369	4.500923529	6.855275316	7.74E-09	9.37E-08	9.859955762
HTATSF1P2	1.873013123	4.249308235	6.853306935	7.80E-09	9.42E-08	9.852758081
ITGA2B	1.088512746	5.255669667	6.852279799	7.83E-09	9.44E-08	9.849002243
CDKN3	1.478111823	4.068284804	6.846923355	7.98E-09	9.59E-08	9.829416262
RNASE4	1.093637815	4.543077647	6.844511931	8.05E-09	9.66E-08	9.820599073
CD163	1.884438432	6.341958863	6.840436773	8.18E-09	9.79E-08	9.805698922
LGALS1	1.149851308	10.31244471	6.824998026	8.66E-09	1.03E-07	9.749253784
ERLIN1	1.221808646	6.752608039	6.818733406	8.86E-09	1.05E-07	9.726351807
HSH2D	-1.084951323	5.449311961	-6.803606422	9.37E-09	1.10E-07	9.671055827
HPGD	2.395407928	5.492639235	6.800921215	9.47E-09	1.11E-07	9.66124089
UBE2C	1.021722077	6.276883922	6.799636656	9.51E-09	1.12E-07	9.656545666
MYL6B	1.021154231	5.320758431	6.76024934	1.10E-08	1.27E-07	9.512605323
RP11-373D23.2	1.130259569	7.244661961	6.747860246	1.15E-08	1.32E-07	9.467340189
LOC441081	1.432762415	6.640895098	6.746427979	1.16E-08	1.33E-07	9.46210756
THEMIS	-1.493041315	4.393615882	-6.733218006	1.22E-08	1.39E-07	9.413849824
LGALS2	-1.593171031	5.626721961	-6.732404187	1.22E-08	1.39E-07	9.410877041
ZC3H12D	-1.095155185	6.163830392	-6.724355455	1.26E-08	1.43E-07	9.381477309
CRISP3	2.764064892	5.040193922	6.723968093	1.26E-08	1.43E-07	9.380062447
TCN1	2.352356785	7.134984314	6.722892298	1.26E-08	1.43E-07	9.376133068
SULF2	-1.437207231	6.928164118	-6.710432193	1.32E-08	1.50E-07	9.33062527
OAT	1.007136415	8.723745294	6.708782658	1.33E-08	1.50E-07	9.324601144
FCRLA	-1.088871326	4.479984608	-6.683443259	1.46E-08	1.64E-07	9.232074668
MAOA	1.582080551	4.558766549	6.675269962	1.51E-08	1.68E-07	9.202235472
FAM20A	1.733196643	4.184188725	6.649101981	1.66E-08	1.84E-07	9.106719804
VPREB3	-1.076923062	5.1906	-6.64823664	1.67E-08	1.84E-07	9.103561729
PYHIN1	-1.344472938	5.058078824	-6.639171165	1.72E-08	1.90E-07	9.070479096
GPR171	-1.239399862	6.92824549	-6.620359243	1.85E-08	2.02E-07	9.001840519
TOP2A	1.134975735	3.518383961	6.603618258	1.96E-08	2.13E-07	8.940771851
LCN2	2.868241985	7.886259412	6.592346524	2.05E-08	2.22E-07	8.899661721
CCNE2	1.003097038	3.420569804	6.587875853	2.08E-08	2.25E-07	8.883358057
CDKN1C	-1.316027995	5.424863647	-6.583448691	2.12E-08	2.28E-07	8.867214026
MS4A1	-1.491050475	7.33321498	-6.579360183	2.15E-08	2.30E-07	8.852305793
C2orf76	1.117025708	4.437515686	6.565370592	2.26E-08	2.41E-07	8.801300847
AZU1	2.798319492	5.463817451	6.558858044	2.32E-08	2.47E-07	8.777560019
RRAS2	-1.006364375	4.586417255	-6.543570865	2.45E-08	2.59E-07	8.721840855
HLA-DQA1	-2.294119785	5.977323137	-6.542878512	2.46E-08	2.60E-07	8.719317642
CD3G	-1.290354831	7.388727647	-6.542741334	2.46E-08	2.60E-07	8.71881771
COX7A2	1.0475622	9.366854118	6.534558283	2.54E-08	2.67E-07	8.688997343
UBE2Q2	-1.045010646	6.504726275	-6.529196769	2.59E-08	2.72E-07	8.669461076
DLGAP5	1.554415585	3.515181961	6.526821319	2.61E-08	2.74E-07	8.660805921
HGF	1.051924483	4.077642667	6.525903359	2.62E-08	2.75E-07	8.65746134
KIAA1715	1.033412403	5.482360216	6.520044885	2.68E-08	2.80E-07	8.636117108
BTN3A2	-1.176439331	7.190644216	-6.518313039	2.69E-08	2.82E-07	8.629807824
ZBTB8OS	1.137655031	5.316600196	6.501792567	2.86E-08	2.99E-07	8.569630575
ATP8B4	1.649249785	5.191819608	6.501305804	2.87E-08	3.00E-07	8.567857733
C14orf2	1.095540492	7.754988039	6.499406668	2.89E-08	3.01E-07	8.560941014
VSTM1	1.304967708	5.586417255	6.486866057	3.02E-08	3.14E-07	8.515272885
BANK1	-1.089224572	6.266180922	-6.465198986	3.28E-08	3.38E-07	8.436391503
FABP5	1.291473569	4.53740549	6.425748377	3.79E-08	3.84E-07	8.292841039
LINC01410	1.007915662	6.860577157	6.419192214	3.88E-08	3.93E-07	8.268994441
PWAR6	-1.033599723	4.359929608	-6.413274136	3.97E-08	4.01E-07	8.24747114
CYYR1	1.149123692	3.307276765	6.412331001	3.98E-08	4.02E-07	8.244041288
LINC01215	-1.380314769	5.377354118	-6.375459948	4.56E-08	4.54E-07	8.11000094
VWA5A	1.097392662	5.847675882	6.370415668	4.65E-08	4.62E-07	8.091670287
PLSCR1	1.180517888	7.154861569	6.362136242	4.79E-08	4.75E-07	8.061587148
HMMR	1.356384092	4.245633529	6.344145125	5.12E-08	5.05E-07	7.996233561
DDIAS	1.051675169	5.447613725	6.307439733	5.86E-08	5.73E-07	7.862972962
TGFBI	-1.622807631	8.594544706	-6.286908486	6.33E-08	6.15E-07	7.788477832
CEACAM1	1.088702545	6.323226667	6.23071992	7.78E-08	7.44E-07	7.584776016
TRIP13	1.040213292	4.406729216	6.220176386	8.09E-08	7.70E-07	7.546581337
GCLM	1.034514788	5.396399216	6.200007319	8.71E-08	8.25E-07	7.473544019
CLEC5A	1.960906446	4.571320196	6.191868784	8.98E-08	8.48E-07	7.444082331
MRPL22	1.070050692	5.022718039	6.179706822	9.39E-08	8.83E-07	7.400066662
PDGFC	1.250182377	4.631371078	6.169215987	9.76E-08	9.13E-07	7.362109644
SHCBP1	1.489264785	3.774158627	6.165023053	9.91E-08	9.26E-07	7.346941923
SLC25A40	1.060387015	6.895742059	6.155911588	1.02E-07	9.55E-07	7.313987204
PRSS33	-1.080897262	5.170088137	-6.127264604	1.14E-07	1.05E-06	7.210425805
ATP5J	1.021644385	7.468034314	6.115521206	1.19E-07	1.09E-06	7.1679948
CD79A	-1.071643208	6.94758049	-6.074437734	1.38E-07	1.25E-06	7.019658669
HAT1	1.400461769	6.483554902	6.07074926	1.40E-07	1.26E-06	7.006349275
KBTBD7	1.089107965	5.682333431	6.053097508	1.49E-07	1.33E-06	6.942674327
FTX	1.073418431	6.191793725	6.052646661	1.50E-07	1.34E-06	6.94104841
RPL26L1	1.040232231	5.656356471	6.047288559	1.53E-07	1.36E-06	6.921726787
PTTG1	1.106023631	7.120330784	6.026460946	1.65E-07	1.46E-06	6.846649715
PIWIL4	1.197071415	4.645694902	6.023505714	1.67E-07	1.47E-06	6.836000733
GZMA	-1.531657323	7.67265549	-6.004733821	1.78E-07	1.57E-06	6.76837933
NEDD4	1.090761508	4.735145294	6.004229809	1.79E-07	1.57E-06	6.766564268
ANXA1	1.042691554	8.013302843	5.985509021	1.91E-07	1.67E-06	6.699166146
NME1	1.105711169	6.29770549	5.96104118	2.09E-07	1.81E-06	6.61113633
FOLR3	1.926959292	7.928439804	5.955803256	2.13E-07	1.84E-06	6.59230024
PTX3	1.785910338	3.946595294	5.939201077	2.27E-07	1.94E-06	6.532617961
CEACAM8	3.197265738	6.186139412	5.928793297	2.36E-07	2.01E-06	6.495219895
COL9A3	1.021647585	5.134012745	5.911197564	2.51E-07	2.13E-06	6.432022488
KIF11	1.337617846	3.257288824	5.893242824	2.68E-07	2.26E-06	6.367573786
CD24	1.825918688	6.896402627	5.892606067	2.69E-07	2.26E-06	6.365288857
ENTPD7	1.004961923	4.934678529	5.889252875	2.72E-07	2.29E-06	6.353257124
GMNN	1.40677	5.211086863	5.874676103	2.87E-07	2.40E-06	6.300969579
PLA2G7	-1.126865954	3.494444118	-5.874284379	2.87E-07	2.40E-06	6.299564809
TMEM45A	1.214822431	2.886048039	5.855700651	3.08E-07	2.55E-06	6.232943209
PROS1	1.040168185	4.93246902	5.844402613	3.21E-07	2.64E-06	6.192461602
ITGA4	-1.124056777	6.419527647	-5.820872103	3.49E-07	2.86E-06	6.10820261
TYMS	1.123388458	4.609938922	5.797979833	3.80E-07	3.08E-06	6.026298172
SMPDL3A	1.065871408	4.176423824	5.761272725	4.34E-07	3.48E-06	5.895112655
CD3D	-1.057440492	8.38004549	-5.746874316	4.57E-07	3.65E-06	5.843705161
CEACAM6	2.235842492	5.850886471	5.731932199	4.83E-07	3.83E-06	5.790386923
UQCRQ	1.124903277	6.644144902	5.713808934	5.16E-07	4.07E-06	5.725759599
ALDH1A1	-1.165735769	4.221363333	-5.704072926	5.34E-07	4.20E-06	5.69106049
CCNA1	1.284767354	4.774128235	5.688932758	5.65E-07	4.41E-06	5.637128199
CTNNAL1	1.282088446	5.086314118	5.660438005	6.26E-07	4.85E-06	5.535715487
HIST1H2AM	1.009428323	3.633844118	5.653537958	6.42E-07	4.96E-06	5.511176434
YOD1	1.254046831	6.199190392	5.620030595	7.25E-07	5.52E-06	5.39211496
SLIRP	1.069748523	5.930150392	5.606085351	7.62E-07	5.77E-06	5.342614422
DTL	1.229282792	3.806260588	5.598231722	7.84E-07	5.92E-06	5.314750293
LINC01127	1.339077477	6.351232549	5.582503416	8.30E-07	6.22E-06	5.258976679
SIAH2	1.117021723	8.843897255	5.572691345	8.60E-07	6.41E-06	5.224202417
CCL4	-1.225661554	7.488713333	-5.564599482	8.86E-07	6.58E-06	5.195536283
MYOM2	-1.084557508	4.339033529	-5.521868174	1.03E-06	7.55E-06	5.044334528
FAM132B	1.629194631	4.817159412	5.509770044	1.08E-06	7.87E-06	5.001581312
CKS2	1.551647338	5.323045098	5.472794933	1.23E-06	8.89E-06	4.87107067
CTSG	1.716817846	5.352726471	5.470436217	1.24E-06	8.96E-06	4.862753144
NCAPG	1.159874292	3.260001863	5.460378996	1.29E-06	9.24E-06	4.827299352
FGF13	1.599427446	4.606350784	5.439481706	1.39E-06	9.89E-06	4.753689097
CARM1	-1.006020754	5.948856275	-5.4383871	1.40E-06	9.92E-06	4.749835511
CAMP	1.621173015	7.289901961	5.434090501	1.42E-06	1.00E-05	4.734711307
DDX11L2	-1.216320631	6.886881373	-5.42822441	1.45E-06	1.02E-05	4.714067773
CEP55	1.366968754	2.993018431	5.422292541	1.48E-06	1.04E-05	4.693199065
SACS	-1.024409938	3.781960196	-5.419639194	1.49E-06	1.05E-05	4.683866477
MS4A3	2.279329608	6.141171373	5.379363553	1.73E-06	1.20E-05	4.542363627
EMC2	1.182747846	5.66271549	5.377785874	1.74E-06	1.20E-05	4.536826781
PRTN3	2.186478431	4.408866078	5.376617476	1.74E-06	1.21E-05	4.532726604
CHIT1	1.044780938	4.82438902	5.366032239	1.81E-06	1.25E-05	4.495592242
LTF	2.548775277	8.971318431	5.316128361	2.17E-06	1.47E-05	4.320810596
CA1	1.110698846	5.758658627	5.305945785	2.25E-06	1.52E-05	4.285206766
SUCNR1	1.369643692	4.827883725	5.298414212	2.31E-06	1.55E-05	4.25888542
SLC51A	1.282632862	4.878646863	5.258363022	2.66E-06	1.77E-05	4.119104727
BEX1	1.267098185	4.034318824	5.222557398	3.02E-06	1.98E-05	3.994417723
MPO	1.832377538	5.261772255	5.192155913	3.37E-06	2.19E-05	3.88875967
C1QA	1.0390494	4.896867059	5.156006818	3.83E-06	2.46E-05	3.763383096
GBP4	-1.202431915	5.359440294	-5.145625407	3.98E-06	2.54E-05	3.727429535
MX1	-1.600965138	7.562035294	-5.136914065	4.10E-06	2.62E-05	3.697278152
PRC1	1.204952262	4.036930588	5.127200715	4.24E-06	2.70E-05	3.663678464
PDCD10	1.031492154	8.410472745	5.100074762	4.67E-06	2.94E-05	3.569958139
NDUFA4	1.056774138	8.54116	5.053166648	5.51E-06	3.42E-05	3.408285789
ANKRD55	1.057094323	6.329838431	5.048655965	5.60E-06	3.46E-05	3.392766244
CLEC1B	1.305258077	5.325625686	5.04005129	5.78E-06	3.56E-05	3.36317407
PSMA4	1.002364446	7.731273725	4.958866671	7.69E-06	4.59E-05	3.084846193
EMR1	1.084032231	7.518745882	4.929764332	8.51E-06	5.02E-05	2.985467617
CDC20	1.003271523	5.112122157	4.894254401	9.64E-06	5.60E-05	2.864498604
BLNK	-1.070292631	6.36480902	-4.839538573	1.17E-05	6.64E-05	2.678742034
TRAT1	-1.258508462	6.102827451	-4.738239364	1.66E-05	9.12E-05	2.336965854
TTK	1.037628646	3.156592353	4.728131845	1.72E-05	9.42E-05	2.303020423
LOC102724387	1.118395477	3.86092	4.726766214	1.73E-05	9.46E-05	2.29843627
SNRPG	1.071498323	7.263877647	4.723463603	1.75E-05	9.55E-05	2.287352253
SERPINB2	1.248133662	5.233188235	4.709435125	1.83E-05	9.98E-05	2.240305523
GJB6	1.018673954	3.331221176	4.672260945	2.08E-05	0.000112022	2.11591108
ZWINT	1.343268	5.801015294	4.670342838	2.10E-05	0.000112709	2.109503541
CHMP5	1.070206692	7.253101569	4.654752023	2.21E-05	0.000118305	2.057461858
ABCA13	1.013263658	2.311446667	4.649701144	2.25E-05	0.000120253	2.040617612
SMIM1	1.167098969	6.171678431	4.635137019	2.37E-05	0.000125749	1.992090096
IFIT3	-1.456758869	8.198734216	-4.541630641	3.26E-05	0.000167385	1.682066051
SERPINB10	1.373953846	3.498607059	4.522932879	3.47E-05	0.00017717	1.620399709
CLIC2	1.060964969	4.364654902	4.46906431	4.17E-05	0.000208632	1.443365277
CHI3L1	-1.347900037	6.351891235	-4.415073944	5.01E-05	0.000245551	1.266886257
IFIT2	-1.238891469	7.783936471	-4.412316754	5.05E-05	0.000247509	1.257899972
PLAC8	1.003800431	10.9311302	4.391989127	5.41E-05	0.000263335	1.191727341
XAF1	-1.094089606	6.190100588	-4.244143006	8.87E-05	0.000411479	0.714783555
XIST	-2.780902535	5.883524902	-4.242381147	8.93E-05	0.000413363	0.709147232
BPGM	1.281987308	7.071522157	4.217216727	9.70E-05	0.000446397	0.628769553
GZMH	-1.2800016	7.827391765	-4.176545241	0.000111005	0.000502237	0.499361133
XK	1.300700369	6.179552549	4.173641506	0.000112074	0.000506544	0.490145947
P2RY14	-1.571463692	5.906957647	-4.162434126	0.000116294	0.000523648	0.454608765
HERC5	-1.169995969	6.717586667	-4.122077688	0.000132802	0.000590127	0.327043742
EIF1AY	2.049386669	4.158871961	4.072349166	0.000156283	0.000682012	0.170729278
IFIT1	-1.814861123	6.504245882	-4.034763945	0.000176647	0.000760309	0.053239686
MZB1	1.446638254	5.829957255	4.021540824	0.000184404	0.000789459	0.012040865
TNFRSF17	1.691527908	5.170371961	3.873798047	0.000296785	0.001208639	-0.443313583
C4BPA	1.116695738	5.709176667	3.777569135	0.000402849	0.001588851	-0.734807973
RPL22L1	1.027858092	5.660945686	3.777377399	0.000403093	0.001589325	-0.735384623
TUBB2A	-1.762811985	6.639513137	-3.70382951	0.000507881	0.001957741	-0.955333161
EPSTI1	-1.019330162	5.721315686	-3.622601102	0.000653867	0.002445817	-1.195294088
GBP5	-1.008026331	6.812503824	-3.605619811	0.000689093	0.002556824	-1.245057807
IFI44L	-1.571143738	5.250431961	-3.543879167	0.000833076	0.003021678	-1.424793041
RPS4Y1	2.202781262	6.988163725	3.344971122	0.001517791	0.005139367	-1.990606436
KDM5D	1.446625708	4.758657059	3.281384166	0.001831619	0.006064372	-2.167044108
IGJ	1.443756708	8.597888431	3.203665164	0.002298577	0.007418898	-2.379646465
APOBEC3B	1.793535662	5.273314314	3.200471289	0.002319983	0.007480183	-2.388310406
CLC	-1.096538815	8.700589412	-2.975244363	0.004403031	0.013178056	-2.984212578
